# Supplementary material for: FBXO9 Mediates the Cancer-Promoting Effects of ZNF143 by Degrading FBXW7 and Facilitates Drug Resistance in Hepatocellular Carcinoma
Source: Front Oncol. 2022 Jun 30;12:930220. doi: 10.3389/fonc.2022.930220 (PMC9280481; doi:10.3389/fonc.2022.930220)
Supplement: Supplementary file 3 [file DataSheet_3.zip]

Archive with 29 entries (26 files):
- Flow cytometry/
- Flow cytometry/LM3/
- Flow cytometry/LM3/LM3 gate data (OPEN WITH FlowJo) .wsp
- Flow cytometry/LM3/LM3 shFBXO9#1 (1).fcs
- Flow cytometry/LM3/LM3 shFBXO9#1 (2).fcs
- Flow cytometry/LM3/LM3 shFBXO9#1 (3).fcs
- Flow cytometry/LM3/LM3 shFBXO9#1 Le (1).fcs
- Flow cytometry/LM3/LM3 shFBXO9#1 Le (2).fcs
- Flow cytometry/LM3/LM3 shFBXO9#1 Le (3).fcs
- Flow cytometry/LM3/LM3 shNC (1).fcs
- Flow cytometry/LM3/LM3 shNC (2).fcs
- Flow cytometry/LM3/LM3 shNC (3).fcs
- Flow cytometry/LM3/LM3 shNC Le (1).fcs
- Flow cytometry/LM3/LM3 shNC Le (2).fcs
- Flow cytometry/LM3/LM3 shNC Le (3).fcs
- Flow cytometry/PLC/
- Flow cytometry/PLC/PLC gate data (OPEN WITH FlowJo) .wsp
- Flow cytometry/PLC/PLC shFBXO9#1 (1).fcs
- Flow cytometry/PLC/PLC shFBXO9#1 (2).fcs
- Flow cytometry/PLC/PLC shFBXO9#1 Le (1).fcs
- Flow cytometry/PLC/PLC shFBXO9#1 Le (3).fcs
- Flow cytometry/PLC/PLC shNC (1).fcs
- Flow cytometry/PLC/PLC shNC (2).fcs
- Flow cytometry/PLC/PLC shNC (3).fcs
- Flow cytometry/PLC/PLC shNC Le (1).fcs
- Flow cytometry/PLC/PLC shNC Le (2).fcs
- Flow cytometry/PLC/PLC shNC Le (3).fcs
- Flow cytometry/PLC/PLCshFBXO9#1(3).fcs
- Flow cytometry/PLC/PLCshFBXO9#1LE(2).fcs
