# Supplementary material for: FBXO9 Mediates the Cancer-Promoting Effects of ZNF143 by Degrading FBXW7 and Facilitates Drug Resistance in Hepatocellular Carcinoma
Source: Front Oncol. 2022 Jun 30;12:930220. doi: 10.3389/fonc.2022.930220 (PMC9280481; doi:10.3389/fonc.2022.930220)
Supplement: Supplementary file 3 [file DataSheet_3.zip › Flow cytometry/LM3/LM3 gate data (OPEN WITH FlowJo) .wsp]

<?xml version="1.0" encoding="UTF-8"?>
 <Workspace version="20.0"  modDate="Wed Apr 27 19:44:32 CST 2022"  flowJoVersion="10.0.7r2"  drawRowBorders="1"  drawColumnBorders="1"  curGroup="All Samples"  groupPaneHeight="-1"  xmlns:xsi="http://www.w3.org/2001/XMLSchema-instance"  xmlns:gating="http://www.isac-net.org/std/Gating-ML/v2.0/gating"  xmlns:transforms="http://www.isac-net.org/std/Gating-ML/v2.0/transformations"  xmlns:data-type="http://www.isac-net.org/std/Gating-ML/v2.0/datatypes"  xsi:schemaLocation="http://www.isac-net.org/std/Gating-ML/v2.0/gating http://www.isac-net.org/std/Gating-ML/v2.0/gating/Gating-ML.v2.0.xsd http://www.isac-net.org/std/Gating-ML/v2.0/transformations http://www.isac-net.org/std/Gating-ML/v2.0/gating/Transformations.v2.0.xsd http://www.isac-net.org/std/Gating-ML/v2.0/datatypes http://www.isac-net.org/std/Gating-ML/v2.0/gating/DataTypes.v2.0.xsd "  nonAutoSaveFileName="file:/C:/Users/Administrator/Desktop/新建文件夹%20(3)/LM3%20gate.wsp" >
   <WindowPosition x="-9"  y="-9"  width="1938"  height="1048"  displayed="1"  panelState="" />
   <TextTraits font="SansSerif"  size="12"  name=""  style="plain"  color="#000000"  background="#00ffffff"  just="left" />
   <Columns>
     <TColumn width="738" >
       <Property key="fj.appnode.prop.name" />
     </TColumn>
     <TColumn width="579" >
       <Property key="fj.appnode.prop.statistic" />
     </TColumn>
     <TColumn width="578" >
       <Property key="fj.appnode.prop.ncells" />
     </TColumn>
   </Columns>
   <Matrices/>
   <Cytometers>
     <Cytometer name="GENERIC"  cyt="FACSCelesta"  useFCS3="1"  extraNegs="0"  widthBasis="-10"  linMin="0"  logMin="1"  linMax="10000"  logMax="10000"  linearRescale="1"  logRescale="1"  linFromKW="1"  logFromKW="1"  useGain="1"  useTransform="0"  transformType="LOG"  manufacturer=""  serialnumber=""  homepage="workspaces-and-samples/flowjo-and-your-cytometer/ws-instrumentation/"  icon="generic.png" >
       <LinParams>
         <Param>time</Param>
       </LinParams>
       <LogParams/>
       <FilterParams>
         <Param/>
       </FilterParams>
       <TransformStore>
         <Transforms>
           <Transforms>
             <transforms:linear transforms:minRange="0"  transforms:maxRange="262144"  gain="0.01" >
               <data-type:parameter data-type:name="Time" />
             </transforms:linear>
             <transforms:log transforms:offset="1"  transforms:decades="5.418539922" >
               <data-type:parameter data-type:name="FITC-A" />
             </transforms:log>
             <transforms:log transforms:offset="1"  transforms:decades="5.418539922" >
               <data-type:parameter data-type:name="PI-A" />
             </transforms:log>
             <transforms:log transforms:offset="1"  transforms:decades="5.418539922" >
               <data-type:parameter data-type:name="FITC-H" />
             </transforms:log>
             <transforms:linear transforms:minRange="0"  transforms:maxRange="262144"  gain="1" >
               <data-type:parameter data-type:name="SSC-A" />
             </transforms:linear>
             <transforms:log transforms:offset="1"  transforms:decades="5.418539922" >
               <data-type:parameter data-type:name="APC-H" />
             </transforms:log>
             <transforms:linear transforms:minRange="0"  transforms:maxRange="262144"  gain="1" >
               <data-type:parameter data-type:name="FSC-A" />
             </transforms:linear>
             <transforms:log transforms:offset="1"  transforms:decades="5.418539922" >
               <data-type:parameter data-type:name="APC-A" />
             </transforms:log>
             <transforms:log transforms:offset="1"  transforms:decades="5.418539922" >
               <data-type:parameter data-type:name="PI-H" />
             </transforms:log>
           </Transforms>
         </Transforms>
       </TransformStore>
     </Cytometer>
   </Cytometers>
   <Groups>
     <GroupNode name="All Samples"  annotation=""  owningGroup="All Samples"  expanded="1"  sortPriority="10"  count="-1" >
       <Graph smoothing="0"  backColor="#ffffff"  foreColor="#000000"  type="Pseudocolor"  fast="1"  rowCount="0" >
         <Axis dimension="x"  name=""  label=""  auto="auto" />
         <Axis dimension="y"  name=""  label=""  auto="auto" />
         <GraphSettings level="5%"  smoothingHighResolution="1"  contourHighResolution="1"  histogramSmoothingCount="0"  graphResolution="256"  showOutliers="0"  drawLargeDots="0"  dotsToDraw="8000"  tint="le.chartfill.tinted.40"  lineWeight="le.lineweight.normal"  lineStyle="le.linestyle.solid" />
         <GraphEnvironment showGrid="0"  showAxes="tnlTNL"  showGates="1"  showFreqOnPlots="1"  showGateNameOnPlots="1"  showMedians="0"  showUncomped="0"  addEventParam="0"  lastYAxisName="" >
           <TextTraits font="SansSerif"  size="12"  name="Labels"  style="plain"  color="#000000"  background="#00ffffff"  just="left" />
           <TextTraits font="SansSerif"  size="12"  name="LayoutGates"  style="plain"  color="#000000"  background="#00ffffff"  just="left" />
           <TextTraits font="SansSerif"  size="10"  name="Numbers"  style="plain"  color="#000000"  background="#00ffffff"  just="left" />
           <TextTraits font="SansSerif"  size="10"  name="Legend"  style="plain"  color="#000000"  background="#00ffffff"  just="left" />
         </GraphEnvironment>
       </Graph>
       <Subpopulations>
         <Population name="Q1: APC-A- , PI-A+"  annotation=""  owningGroup="All Samples"  expanded="1"  sortPriority="10"  count="3031" >
           <Graph smoothing="0"  backColor="#ffffff"  foreColor="#000000"  type="Pseudocolor"  fast="1"  rowCount="0" >
             <Axis dimension="x"  name="APC-A"  label=""  auto="auto" />
             <Axis dimension="y"  name="PI-A"  label=""  auto="auto" />
             <GraphSettings level="5%"  smoothingHighResolution="1"  contourHighResolution="1"  histogramSmoothingCount="0"  graphResolution="256"  showOutliers="0"  drawLargeDots="0"  dotsToDraw="8000"  tint="le.chartfill.tinted.40"  lineWeight="le.lineweight.normal"  lineStyle="le.linestyle.solid" />
             <GraphEnvironment showGrid="0"  showAxes="tnlTNL"  showGates="1"  showFreqOnPlots="1"  showGateNameOnPlots="1"  showMedians="0"  showUncomped="0"  addEventParam="0"  lastYAxisName="" >
               <TextTraits font="SansSerif"  size="12"  name="Labels"  style="plain"  color="#000000"  background="#00ffffff"  just="left" />
               <TextTraits font="SansSerif"  size="12"  name="LayoutGates"  style="plain"  color="#000000"  background="#00ffffff"  just="left" />
               <TextTraits font="SansSerif"  size="10"  name="Numbers"  style="plain"  color="#000000"  background="#00ffffff"  just="left" />
               <TextTraits font="SansSerif"  size="10"  name="Legend"  style="plain"  color="#000000"  background="#00ffffff"  just="left" />
               <WindowPosition x="-9"  y="-9"  width="390"  height="520"  displayed="1"  panelState="" />
             </GraphEnvironment>
           </Graph>
           <Gate gating:id="ID986868632" >
             <gating:RectangleGate eventsInside="1"  annoOffsetX="0"  annoOffsetY="0"  tint="#000000"  isTinted="0"  lineWeight="Normal"  userDefined="1"  percentX="0"  percentY="0" >
               <gating:dimension gating:max="1018.0025244804253" >
                 <data-type:fcs-dimension data-type:name="APC-A" />
               </gating:dimension>
               <gating:dimension gating:min="1030.6550156575759" >
                 <data-type:fcs-dimension data-type:name="PI-A" />
               </gating:dimension>
             </gating:RectangleGate>
           </Gate>
         </Population>
         <Population name="Q2: APC-A+ , PI-A+"  annotation=""  owningGroup="All Samples"  expanded="1"  sortPriority="10"  count="4559" >
           <Graph smoothing="0"  backColor="#ffffff"  foreColor="#000000"  type="Pseudocolor"  fast="1"  rowCount="0" >
             <Axis dimension="x"  name="APC-A"  label=""  auto="auto" />
             <Axis dimension="y"  name="PI-A"  label=""  auto="auto" />
             <GraphSettings level="5%"  smoothingHighResolution="1"  contourHighResolution="1"  histogramSmoothingCount="0"  graphResolution="256"  showOutliers="0"  drawLargeDots="0"  dotsToDraw="8000"  tint="le.chartfill.tinted.40"  lineWeight="le.lineweight.normal"  lineStyle="le.linestyle.solid" />
             <GraphEnvironment showGrid="0"  showAxes="tnlTNL"  showGates="1"  showFreqOnPlots="1"  showGateNameOnPlots="1"  showMedians="0"  showUncomped="0"  addEventParam="0"  lastYAxisName="" >
               <TextTraits font="SansSerif"  size="12"  name="Labels"  style="plain"  color="#000000"  background="#00ffffff"  just="left" />
               <TextTraits font="SansSerif"  size="12"  name="LayoutGates"  style="plain"  color="#000000"  background="#00ffffff"  just="left" />
               <TextTraits font="SansSerif"  size="10"  name="Numbers"  style="plain"  color="#000000"  background="#00ffffff"  just="left" />
               <TextTraits font="SansSerif"  size="10"  name="Legend"  style="plain"  color="#000000"  background="#00ffffff"  just="left" />
               <WindowPosition x="-9"  y="-9"  width="390"  height="520"  displayed="1"  panelState="" />
             </GraphEnvironment>
           </Graph>
           <Gate gating:id="ID767331746" >
             <gating:RectangleGate eventsInside="1"  annoOffsetX="0"  annoOffsetY="0"  tint="#000000"  isTinted="0"  lineWeight="Normal"  userDefined="1"  percentX="0"  percentY="0" >
               <gating:dimension gating:min="1018.0025244804253" >
                 <data-type:fcs-dimension data-type:name="APC-A" />
               </gating:dimension>
               <gating:dimension gating:min="1030.6550156575759" >
                 <data-type:fcs-dimension data-type:name="PI-A" />
               </gating:dimension>
             </gating:RectangleGate>
           </Gate>
         </Population>
         <Population name="Q3: APC-A+ , PI-A-"  annotation=""  owningGroup="All Samples"  expanded="1"  sortPriority="10"  count="1121" >
           <Graph smoothing="0"  backColor="#ffffff"  foreColor="#000000"  type="Pseudocolor"  fast="1"  rowCount="0" >
             <Axis dimension="x"  name="APC-A"  label=""  auto="auto" />
             <Axis dimension="y"  name="PI-A"  label=""  auto="auto" />
             <GraphSettings level="5%"  smoothingHighResolution="1"  contourHighResolution="1"  histogramSmoothingCount="0"  graphResolution="256"  showOutliers="0"  drawLargeDots="0"  dotsToDraw="8000"  tint="le.chartfill.tinted.40"  lineWeight="le.lineweight.normal"  lineStyle="le.linestyle.solid" />
             <GraphEnvironment showGrid="0"  showAxes="tnlTNL"  showGates="1"  showFreqOnPlots="1"  showGateNameOnPlots="1"  showMedians="0"  showUncomped="0"  addEventParam="0"  lastYAxisName="" >
               <TextTraits font="SansSerif"  size="12"  name="Labels"  style="plain"  color="#000000"  background="#00ffffff"  just="left" />
               <TextTraits font="SansSerif"  size="12"  name="LayoutGates"  style="plain"  color="#000000"  background="#00ffffff"  just="left" />
               <TextTraits font="SansSerif"  size="10"  name="Numbers"  style="plain"  color="#000000"  background="#00ffffff"  just="left" />
               <TextTraits font="SansSerif"  size="10"  name="Legend"  style="plain"  color="#000000"  background="#00ffffff"  just="left" />
               <WindowPosition x="-9"  y="-9"  width="390"  height="520"  displayed="1"  panelState="" />
             </GraphEnvironment>
           </Graph>
           <Gate gating:id="ID1928216449" >
             <gating:RectangleGate eventsInside="1"  annoOffsetX="0"  annoOffsetY="0"  tint="#000000"  isTinted="0"  lineWeight="Normal"  userDefined="1"  percentX="0"  percentY="0" >
               <gating:dimension gating:min="1018.0025244804253" >
                 <data-type:fcs-dimension data-type:name="APC-A" />
               </gating:dimension>
               <gating:dimension gating:max="1030.6550156575759" >
                 <data-type:fcs-dimension data-type:name="PI-A" />
               </gating:dimension>
             </gating:RectangleGate>
           </Gate>
         </Population>
         <Population name="Q4: APC-A- , PI-A-"  annotation=""  owningGroup="All Samples"  expanded="1"  sortPriority="10"  count="1729" >
           <Graph smoothing="0"  backColor="#ffffff"  foreColor="#000000"  type="Pseudocolor"  fast="1"  rowCount="0" >
             <Axis dimension="x"  name="APC-A"  label=""  auto="auto" />
             <Axis dimension="y"  name="PI-A"  label=""  auto="auto" />
             <GraphSettings level="5%"  smoothingHighResolution="1"  contourHighResolution="1"  histogramSmoothingCount="0"  graphResolution="256"  showOutliers="0"  drawLargeDots="0"  dotsToDraw="8000"  tint="le.chartfill.tinted.40"  lineWeight="le.lineweight.normal"  lineStyle="le.linestyle.solid" />
             <GraphEnvironment showGrid="0"  showAxes="tnlTNL"  showGates="1"  showFreqOnPlots="1"  showGateNameOnPlots="1"  showMedians="0"  showUncomped="0"  addEventParam="0"  lastYAxisName="" >
               <TextTraits font="SansSerif"  size="12"  name="Labels"  style="plain"  color="#000000"  background="#00ffffff"  just="left" />
               <TextTraits font="SansSerif"  size="12"  name="LayoutGates"  style="plain"  color="#000000"  background="#00ffffff"  just="left" />
               <TextTraits font="SansSerif"  size="10"  name="Numbers"  style="plain"  color="#000000"  background="#00ffffff"  just="left" />
               <TextTraits font="SansSerif"  size="10"  name="Legend"  style="plain"  color="#000000"  background="#00ffffff"  just="left" />
               <WindowPosition x="-9"  y="-9"  width="390"  height="520"  displayed="1"  panelState="" />
             </GraphEnvironment>
           </Graph>
           <Gate gating:id="ID1981786852" >
             <gating:RectangleGate eventsInside="1"  annoOffsetX="0"  annoOffsetY="0"  tint="#000000"  isTinted="0"  lineWeight="Normal"  userDefined="1"  percentX="0"  percentY="0" >
               <gating:dimension gating:max="1018.0025244804253" >
                 <data-type:fcs-dimension data-type:name="APC-A" />
               </gating:dimension>
               <gating:dimension gating:max="1030.6550156575759" >
                 <data-type:fcs-dimension data-type:name="PI-A" />
               </gating:dimension>
             </gating:RectangleGate>
           </Gate>
         </Population>
       </Subpopulations>
       <Group name="All Samples"  live="1"  role="ws.group.dlog.test"  key=""  synchronized="0"  foreground="#000000"  fontStyle="bold" >
         <Criteria/>
         <SampleRefs>
           <SampleRef sampleID="6" />
           <SampleRef sampleID="5" />
           <SampleRef sampleID="7" />
           <SampleRef sampleID="4" />
           <SampleRef sampleID="2" />
           <SampleRef sampleID="3" />
           <SampleRef sampleID="12" />
           <SampleRef sampleID="1" />
           <SampleRef sampleID="11" />
           <SampleRef sampleID="8" />
           <SampleRef sampleID="9" />
           <SampleRef sampleID="10" />
         </SampleRefs>
         <Keywords/>
       </Group>
     </GroupNode>
     <GroupNode name="Compensation"  annotation=""  owningGroup="Compensation"  expanded="1"  sortPriority="10"  count="-1" >
       <Graph smoothing="0"  backColor="#ffffff"  foreColor="#000000"  type="Pseudocolor"  fast="1"  rowCount="0" >
         <Axis dimension="x"  name=""  label=""  auto="auto" />
         <Axis dimension="y"  name=""  label=""  auto="auto" />
         <GraphSettings level="5%"  smoothingHighResolution="1"  contourHighResolution="1"  histogramSmoothingCount="0"  graphResolution="256"  showOutliers="0"  drawLargeDots="0"  dotsToDraw="8000"  tint="le.chartfill.tinted.40"  lineWeight="le.lineweight.normal"  lineStyle="le.linestyle.solid" />
         <GraphEnvironment showGrid="0"  showAxes="tnlTNL"  showGates="1"  showFreqOnPlots="1"  showGateNameOnPlots="1"  showMedians="0"  showUncomped="0"  addEventParam="0"  lastYAxisName="" >
           <TextTraits font="SansSerif"  size="12"  name="Labels"  style="plain"  color="#000000"  background="#00ffffff"  just="left" />
           <TextTraits font="SansSerif"  size="12"  name="LayoutGates"  style="plain"  color="#000000"  background="#00ffffff"  just="left" />
           <TextTraits font="SansSerif"  size="10"  name="Numbers"  style="plain"  color="#000000"  background="#00ffffff"  just="left" />
           <TextTraits font="SansSerif"  size="10"  name="Legend"  style="plain"  color="#000000"  background="#00ffffff"  just="left" />
         </GraphEnvironment>
       </Graph>
       <Group name="Compensation"  live="1"  role="ws.group.dlog.compensation"  key=""  synchronized="0"  foreground="#ff00ff"  fontStyle="bold" >
         <Criteria>
           <Criterion connector="And"  keyword="$FIL"  function="Contains"  value="comp" />
           <Criterion connector="Or"  keyword="$FIL"  function="Contains"  value="unstained" />
         </Criteria>
         <Keywords/>
       </Group>
     </GroupNode>
   </Groups>
   <SampleList>
     <Sample>
       <DataSet uri="file:/C:/Users/Administrator/Desktop/新建文件夹%20(3)/LM3%20shNC%20Le%20(3).fcs"  sampleID="1" />
       <Transformations>
         <transforms:linear transforms:minRange="0"  transforms:maxRange="262144"  gain="1" >
           <data-type:parameter data-type:name="FSC-A" />
         </transforms:linear>
         <transforms:linear transforms:minRange="0"  transforms:maxRange="262144"  gain="1" >
           <data-type:parameter data-type:name="SSC-A" />
         </transforms:linear>
         <transforms:log transforms:offset="1"  transforms:decades="5.418539922" >
           <data-type:parameter data-type:name="FITC-A" />
         </transforms:log>
         <transforms:log transforms:offset="1"  transforms:decades="5.418539922" >
           <data-type:parameter data-type:name="FITC-H" />
         </transforms:log>
         <transforms:log transforms:offset="1"  transforms:decades="5.418539922" >
           <data-type:parameter data-type:name="PI-A" />
         </transforms:log>
         <transforms:log transforms:offset="1"  transforms:decades="5.418539922" >
           <data-type:parameter data-type:name="PI-H" />
         </transforms:log>
         <transforms:log transforms:offset="1"  transforms:decades="5.418539922" >
           <data-type:parameter data-type:name="APC-A" />
         </transforms:log>
         <transforms:log transforms:offset="1"  transforms:decades="5.418539922" >
           <data-type:parameter data-type:name="APC-H" />
         </transforms:log>
         <transforms:linear transforms:minRange="0"  transforms:maxRange="262144"  gain="0.01" >
           <data-type:parameter data-type:name="Time" />
         </transforms:linear>
       </Transformations>
       <Keywords>
         <Keyword name="CST REGULATORY STATUS"  value="RUO Performance Check" />
         <Keyword name="CST PERFORMANCE EXPIRED"  value="2017-12-28T15:56:00+08:00" />
         <Keyword name="CST BEADS EXPIRED"  value="False" />
         <Keyword name="CST BASELINE DATE"  value="2017-12-27T15:50:41+08:00" />
         <Keyword name="CST SETUP DATE"  value="2017-12-27T15:56:00+08:00" />
         <Keyword name="CYTOMETER CONFIG CREATE DATE"  value="2017-02-13T11:04:11+08:00" />
         <Keyword name="CYTOMETER CONFIG NAME"  value="4-Blue 3-Red 5-Violet" />
         <Keyword name="CST BEADS LOT ID"  value="70466" />
         <Keyword name="CST SETUP STATUS"  value="SUCCESS" />
         <Keyword name="P9MS"  value="0" />
         <Keyword name="P9BS"  value="0" />
         <Keyword name="$P9G"  value="0.01" />
         <Keyword name="$P9E"  value="0,0" />
         <Keyword name="$P9B"  value="32" />
         <Keyword name="$P9R"  value="262144" />
         <Keyword name="$P9N"  value="Time" />
         <Keyword name="P8MS"  value="0" />
         <Keyword name="P8BS"  value="0" />
         <Keyword name="P8DISPLAY"  value="LOG" />
         <Keyword name="$P8G"  value="1.0" />
         <Keyword name="$P8V"  value="620" />
         <Keyword name="$P8E"  value="0,0" />
         <Keyword name="$P8B"  value="32" />
         <Keyword name="$P8R"  value="262144" />
         <Keyword name="$P8N"  value="APC-H" />
         <Keyword name="P7MS"  value="0" />
         <Keyword name="P7BS"  value="47" />
         <Keyword name="P7DISPLAY"  value="LOG" />
         <Keyword name="$P7G"  value="1.0" />
         <Keyword name="$P7V"  value="620" />
         <Keyword name="$P7E"  value="0,0" />
         <Keyword name="$P7B"  value="32" />
         <Keyword name="$P7R"  value="262144" />
         <Keyword name="$P7N"  value="APC-A" />
         <Keyword name="P6MS"  value="0" />
         <Keyword name="P6BS"  value="0" />
         <Keyword name="P6DISPLAY"  value="LOG" />
         <Keyword name="$P6G"  value="1.0" />
         <Keyword name="$P6V"  value="500" />
         <Keyword name="$P6E"  value="0,0" />
         <Keyword name="$P6B"  value="32" />
         <Keyword name="$P6R"  value="262144" />
         <Keyword name="$P6N"  value="PI-H" />
         <Keyword name="P5MS"  value="0" />
         <Keyword name="P5BS"  value="32" />
         <Keyword name="P5DISPLAY"  value="LOG" />
         <Keyword name="$P5G"  value="1.0" />
         <Keyword name="$P5V"  value="500" />
         <Keyword name="$P5E"  value="0,0" />
         <Keyword name="$P5B"  value="32" />
         <Keyword name="$P5R"  value="262144" />
         <Keyword name="$P5N"  value="PI-A" />
         <Keyword name="P4MS"  value="0" />
         <Keyword name="P4BS"  value="0" />
         <Keyword name="P4DISPLAY"  value="LOG" />
         <Keyword name="$P4G"  value="1.0" />
         <Keyword name="$P4V"  value="200" />
         <Keyword name="$P4E"  value="0,0" />
         <Keyword name="$P4B"  value="32" />
         <Keyword name="$P4R"  value="262144" />
         <Keyword name="$P4N"  value="FITC-H" />
         <Keyword name="P3MS"  value="0" />
         <Keyword name="P3BS"  value="52" />
         <Keyword name="P3DISPLAY"  value="LOG" />
         <Keyword name="$P3G"  value="1.0" />
         <Keyword name="$P3V"  value="200" />
         <Keyword name="$P3E"  value="0,0" />
         <Keyword name="$P3B"  value="32" />
         <Keyword name="$P3R"  value="262144" />
         <Keyword name="$P3N"  value="FITC-A" />
         <Keyword name="P2MS"  value="0" />
         <Keyword name="P2BS"  value="0" />
         <Keyword name="P2DISPLAY"  value="LIN" />
         <Keyword name="$P2G"  value="1.0" />
         <Keyword name="$P2V"  value="275" />
         <Keyword name="$P2E"  value="0,0" />
         <Keyword name="$P2B"  value="32" />
         <Keyword name="$P2R"  value="262144" />
         <Keyword name="$P2N"  value="SSC-A" />
         <Keyword name="P1MS"  value="0" />
         <Keyword name="P1BS"  value="0" />
         <Keyword name="P1DISPLAY"  value="LIN" />
         <Keyword name="$P1G"  value="1.0" />
         <Keyword name="$P1V"  value="370" />
         <Keyword name="$P1E"  value="0,0" />
         <Keyword name="$P1B"  value="32" />
         <Keyword name="$P1R"  value="262144" />
         <Keyword name="$P1N"  value="FSC-A" />
         <Keyword name="THRESHOLD"  value="FSC,5000" />
         <Keyword name="APPLY COMPENSATION"  value="TRUE" />
         <Keyword name="SPILL"  value="3,FITC-A,PI-A,APC-A,1,0,0,0,1,0,0,0,1" />
         <Keyword name="$TIMESTEP"  value="0.01" />
         <Keyword name="LASER3ASF"  value="0.77" />
         <Keyword name="LASER3DELAY"  value="31.42" />
         <Keyword name="LASER3NAME"  value="Violet" />
         <Keyword name="LASER2ASF"  value="0.63" />
         <Keyword name="LASER2DELAY"  value="65.63" />
         <Keyword name="LASER2NAME"  value="Red" />
         <Keyword name="LASER1ASF"  value="0.73" />
         <Keyword name="LASER1DELAY"  value="0.00" />
         <Keyword name="LASER1NAME"  value="Blue" />
         <Keyword name="$INST"  value=" " />
         <Keyword name="AUTOBS"  value="TRUE" />
         <Keyword name="FSC ASF"  value="0.62" />
         <Keyword name="$OP"  value="Administrator" />
         <Keyword name="EXPORT TIME"  value="15-JUN-2021-16:33:06" />
         <Keyword name="EXPORT USER NAME"  value="Administrator" />
         <Keyword name="WINDOW EXTENSION"  value="10.00" />
         <Keyword name="CYTNUM"  value="1" />
         <Keyword name="SETTINGS"  value="Cytometer" />
         <Keyword name="$CYT"  value="FACSCelesta" />
         <Keyword name="$ETIM"  value="16:47:50" />
         <Keyword name="$BTIM"  value="16:47:15" />
         <Keyword name="$DATE"  value="07-APR-2022" />
         <Keyword name="GUID"  value="698ff96f-255f-4d2b-bfa4-8d8f9c8417be" />
         <Keyword name="EXPERIMENT NAME"  value="411 diaowang" />
         <Keyword name="$SRC"  value="2022-4-7" />
         <Keyword name="TUBE NAME"  value="lm3 nc LE_002" />
         <Keyword name="CREATOR"  value="BD FACSDiva Software Version 8.0.1.1" />
         <Keyword name="$NEXTDATA"  value="0" />
         <Keyword name="$DATATYPE"  value="F" />
         <Keyword name="$BYTEORD"  value="4,3,2,1" />
         <Keyword name="$MODE"  value="L" />
         <Keyword name="$PAR"  value="9" />
         <Keyword name="$TOT"  value="10289              " />
         <Keyword name="$SYS"  value="Windows 7 6.1" />
         <Keyword name="$FIL"  value="2022-4-7_lm3 nc LE_002_010.fcs" />
         <Keyword name="$ENDDATA"  value="372642             " />
         <Keyword name="$BEGINDATA"  value="2239" />
         <Keyword name="$ENDSTEXT"  value="0" />
         <Keyword name="$BEGINSTEXT"  value="0" />
         <Keyword name="$ENDANALYSIS"  value="0" />
         <Keyword name="$BEGINANALYSIS"  value="0" />
         <Keyword name="FJ_FCS_VERSION"  value="3" />
         <Keyword name="$P1S"  value="" />
         <Keyword name="$P2S"  value="" />
         <Keyword name="$P3S"  value="" />
         <Keyword name="$P4S"  value="" />
         <Keyword name="$P5S"  value="" />
         <Keyword name="$P6S"  value="" />
         <Keyword name="$P7S"  value="" />
         <Keyword name="$P8S"  value="" />
         <Keyword name="$P9S"  value="" />
       </Keywords>
       <SampleNode name="2022-4-7_lm3 nc LE_002_010.fcs"  annotation=""  owningGroup=""  expanded="1"  sortPriority="10"  count="10289"  sampleID="1" >
         <Graph smoothing="0"  backColor="#ffffff"  foreColor="#000000"  type="Pseudocolor"  fast="1"  rowCount="10289" >
           <Axis dimension="x"  name="FSC-A"  label=""  auto="auto" />
           <Axis dimension="y"  name="SSC-A"  label=""  auto="auto" />
           <GraphSettings level="5%"  smoothingHighResolution="1"  contourHighResolution="1"  histogramSmoothingCount="0"  graphResolution="256"  showOutliers="0"  drawLargeDots="0"  dotsToDraw="8000"  tint="le.chartfill.tinted.40"  lineWeight="le.lineweight.normal"  lineStyle="le.linestyle.solid" />
           <GraphEnvironment showGrid="0"  showAxes="tnlTNL"  showGates="1"  showFreqOnPlots="1"  showGateNameOnPlots="1"  showMedians="0"  showUncomped="0"  addEventParam="0"  lastYAxisName="" >
             <TextTraits font="SansSerif"  size="12"  name="Labels"  style="plain"  color="#000000"  background="#00ffffff"  just="left" />
             <TextTraits font="SansSerif"  size="12"  name="LayoutGates"  style="plain"  color="#000000"  background="#00ffffff"  just="left" />
             <TextTraits font="SansSerif"  size="10"  name="Numbers"  style="plain"  color="#000000"  background="#00ffffff"  just="left" />
             <TextTraits font="SansSerif"  size="10"  name="Legend"  style="plain"  color="#000000"  background="#00ffffff"  just="left" />
           </GraphEnvironment>
         </Graph>
         <Subpopulations>
           <Population name="Q1: APC-A- , PI-A+"  annotation=""  owningGroup="All Samples"  expanded="1"  sortPriority="10"  count="544" >
             <Graph smoothing="0"  backColor="#ffffff"  foreColor="#000000"  type="Pseudocolor"  fast="1"  rowCount="10289" >
               <Axis dimension="x"  name="APC-A"  label=""  auto="auto" />
               <Axis dimension="y"  name="PI-A"  label=""  auto="auto" />
               <GraphSettings level="5%"  smoothingHighResolution="1"  contourHighResolution="1"  histogramSmoothingCount="0"  graphResolution="256"  showOutliers="0"  drawLargeDots="0"  dotsToDraw="8000"  tint="le.chartfill.tinted.40"  lineWeight="le.lineweight.normal"  lineStyle="le.linestyle.solid" />
               <GraphEnvironment showGrid="0"  showAxes="tnlTNL"  showGates="1"  showFreqOnPlots="1"  showGateNameOnPlots="1"  showMedians="0"  showUncomped="0"  addEventParam="0"  lastYAxisName="" >
                 <TextTraits font="SansSerif"  size="12"  name="Labels"  style="plain"  color="#000000"  background="#00ffffff"  just="left" />
                 <TextTraits font="SansSerif"  size="12"  name="LayoutGates"  style="plain"  color="#000000"  background="#00ffffff"  just="left" />
                 <TextTraits font="SansSerif"  size="10"  name="Numbers"  style="plain"  color="#000000"  background="#00ffffff"  just="left" />
                 <TextTraits font="SansSerif"  size="10"  name="Legend"  style="plain"  color="#000000"  background="#00ffffff"  just="left" />
                 <WindowPosition x="-9"  y="-9"  width="390"  height="520"  displayed="1"  panelState="" />
               </GraphEnvironment>
             </Graph>
             <Gate gating:id="ID1016729029" >
               <gating:RectangleGate eventsInside="1"  annoOffsetX="0"  annoOffsetY="0"  tint="#000000"  isTinted="0"  lineWeight="Normal"  userDefined="1"  percentX="0"  percentY="0" >
                 <gating:dimension gating:max="1018.0025244804253" >
                   <data-type:fcs-dimension data-type:name="APC-A" />
                 </gating:dimension>
                 <gating:dimension gating:min="1030.6550156575759" >
                   <data-type:fcs-dimension data-type:name="PI-A" />
                 </gating:dimension>
               </gating:RectangleGate>
             </Gate>
           </Population>
           <Population name="Q2: APC-A+ , PI-A+"  annotation=""  owningGroup="All Samples"  expanded="1"  sortPriority="10"  count="1674" >
             <Graph smoothing="0"  backColor="#ffffff"  foreColor="#000000"  type="Pseudocolor"  fast="1"  rowCount="10289" >
               <Axis dimension="x"  name="APC-A"  label=""  auto="auto" />
               <Axis dimension="y"  name="PI-A"  label=""  auto="auto" />
               <GraphSettings level="5%"  smoothingHighResolution="1"  contourHighResolution="1"  histogramSmoothingCount="0"  graphResolution="256"  showOutliers="0"  drawLargeDots="0"  dotsToDraw="8000"  tint="le.chartfill.tinted.40"  lineWeight="le.lineweight.normal"  lineStyle="le.linestyle.solid" />
               <GraphEnvironment showGrid="0"  showAxes="tnlTNL"  showGates="1"  showFreqOnPlots="1"  showGateNameOnPlots="1"  showMedians="0"  showUncomped="0"  addEventParam="0"  lastYAxisName="" >
                 <TextTraits font="SansSerif"  size="12"  name="Labels"  style="plain"  color="#000000"  background="#00ffffff"  just="left" />
                 <TextTraits font="SansSerif"  size="12"  name="LayoutGates"  style="plain"  color="#000000"  background="#00ffffff"  just="left" />
                 <TextTraits font="SansSerif"  size="10"  name="Numbers"  style="plain"  color="#000000"  background="#00ffffff"  just="left" />
                 <TextTraits font="SansSerif"  size="10"  name="Legend"  style="plain"  color="#000000"  background="#00ffffff"  just="left" />
                 <WindowPosition x="-9"  y="-9"  width="390"  height="520"  displayed="1"  panelState="" />
               </GraphEnvironment>
             </Graph>
             <Gate gating:id="ID637411224" >
               <gating:RectangleGate eventsInside="1"  annoOffsetX="0"  annoOffsetY="0"  tint="#000000"  isTinted="0"  lineWeight="Normal"  userDefined="1"  percentX="0"  percentY="0" >
                 <gating:dimension gating:min="1018.0025244804253" >
                   <data-type:fcs-dimension data-type:name="APC-A" />
                 </gating:dimension>
                 <gating:dimension gating:min="1030.6550156575759" >
                   <data-type:fcs-dimension data-type:name="PI-A" />
                 </gating:dimension>
               </gating:RectangleGate>
             </Gate>
           </Population>
           <Population name="Q3: APC-A+ , PI-A-"  annotation=""  owningGroup="All Samples"  expanded="1"  sortPriority="10"  count="1142" >
             <Graph smoothing="0"  backColor="#ffffff"  foreColor="#000000"  type="Pseudocolor"  fast="1"  rowCount="10289" >
               <Axis dimension="x"  name="APC-A"  label=""  auto="auto" />
               <Axis dimension="y"  name="PI-A"  label=""  auto="auto" />
               <GraphSettings level="5%"  smoothingHighResolution="1"  contourHighResolution="1"  histogramSmoothingCount="0"  graphResolution="256"  showOutliers="0"  drawLargeDots="0"  dotsToDraw="8000"  tint="le.chartfill.tinted.40"  lineWeight="le.lineweight.normal"  lineStyle="le.linestyle.solid" />
               <GraphEnvironment showGrid="0"  showAxes="tnlTNL"  showGates="1"  showFreqOnPlots="1"  showGateNameOnPlots="1"  showMedians="0"  showUncomped="0"  addEventParam="0"  lastYAxisName="" >
                 <TextTraits font="SansSerif"  size="12"  name="Labels"  style="plain"  color="#000000"  background="#00ffffff"  just="left" />
                 <TextTraits font="SansSerif"  size="12"  name="LayoutGates"  style="plain"  color="#000000"  background="#00ffffff"  just="left" />
                 <TextTraits font="SansSerif"  size="10"  name="Numbers"  style="plain"  color="#000000"  background="#00ffffff"  just="left" />
                 <TextTraits font="SansSerif"  size="10"  name="Legend"  style="plain"  color="#000000"  background="#00ffffff"  just="left" />
                 <WindowPosition x="-9"  y="-9"  width="390"  height="520"  displayed="1"  panelState="" />
               </GraphEnvironment>
             </Graph>
             <Gate gating:id="ID1322010532" >
               <gating:RectangleGate eventsInside="1"  annoOffsetX="0"  annoOffsetY="0"  tint="#000000"  isTinted="0"  lineWeight="Normal"  userDefined="1"  percentX="0"  percentY="0" >
                 <gating:dimension gating:min="1018.0025244804253" >
                   <data-type:fcs-dimension data-type:name="APC-A" />
                 </gating:dimension>
                 <gating:dimension gating:max="1030.6550156575759" >
                   <data-type:fcs-dimension data-type:name="PI-A" />
                 </gating:dimension>
               </gating:RectangleGate>
             </Gate>
           </Population>
           <Population name="Q4: APC-A- , PI-A-"  annotation=""  owningGroup="All Samples"  expanded="1"  sortPriority="10"  count="6929" >
             <Graph smoothing="0"  backColor="#ffffff"  foreColor="#000000"  type="Pseudocolor"  fast="1"  rowCount="10289" >
               <Axis dimension="x"  name="APC-A"  label=""  auto="auto" />
               <Axis dimension="y"  name="PI-A"  label=""  auto="auto" />
               <GraphSettings level="5%"  smoothingHighResolution="1"  contourHighResolution="1"  histogramSmoothingCount="0"  graphResolution="256"  showOutliers="0"  drawLargeDots="0"  dotsToDraw="8000"  tint="le.chartfill.tinted.40"  lineWeight="le.lineweight.normal"  lineStyle="le.linestyle.solid" />
               <GraphEnvironment showGrid="0"  showAxes="tnlTNL"  showGates="1"  showFreqOnPlots="1"  showGateNameOnPlots="1"  showMedians="0"  showUncomped="0"  addEventParam="0"  lastYAxisName="" >
                 <TextTraits font="SansSerif"  size="12"  name="Labels"  style="plain"  color="#000000"  background="#00ffffff"  just="left" />
                 <TextTraits font="SansSerif"  size="12"  name="LayoutGates"  style="plain"  color="#000000"  background="#00ffffff"  just="left" />
                 <TextTraits font="SansSerif"  size="10"  name="Numbers"  style="plain"  color="#000000"  background="#00ffffff"  just="left" />
                 <TextTraits font="SansSerif"  size="10"  name="Legend"  style="plain"  color="#000000"  background="#00ffffff"  just="left" />
                 <WindowPosition x="-9"  y="-9"  width="390"  height="520"  displayed="1"  panelState="" />
               </GraphEnvironment>
             </Graph>
             <Gate gating:id="ID1165199462" >
               <gating:RectangleGate eventsInside="1"  annoOffsetX="0"  annoOffsetY="0"  tint="#000000"  isTinted="0"  lineWeight="Normal"  userDefined="1"  percentX="0"  percentY="0" >
                 <gating:dimension gating:max="1018.0025244804253" >
                   <data-type:fcs-dimension data-type:name="APC-A" />
                 </gating:dimension>
                 <gating:dimension gating:max="1030.6550156575759" >
                   <data-type:fcs-dimension data-type:name="PI-A" />
                 </gating:dimension>
               </gating:RectangleGate>
             </Gate>
           </Population>
         </Subpopulations>
       </SampleNode>
     </Sample>
     <Sample>
       <DataSet uri="file:/C:/Users/Administrator/Desktop/新建文件夹%20(3)/LM3%20shFBXO9%231%20Le%20(3).fcs"  sampleID="7" />
       <Transformations>
         <transforms:linear transforms:minRange="0"  transforms:maxRange="262144"  gain="1" >
           <data-type:parameter data-type:name="FSC-A" />
         </transforms:linear>
         <transforms:linear transforms:minRange="0"  transforms:maxRange="262144"  gain="1" >
           <data-type:parameter data-type:name="SSC-A" />
         </transforms:linear>
         <transforms:log transforms:offset="1"  transforms:decades="5.418539922" >
           <data-type:parameter data-type:name="FITC-A" />
         </transforms:log>
         <transforms:log transforms:offset="1"  transforms:decades="5.418539922" >
           <data-type:parameter data-type:name="FITC-H" />
         </transforms:log>
         <transforms:log transforms:offset="1"  transforms:decades="5.418539922" >
           <data-type:parameter data-type:name="PI-A" />
         </transforms:log>
         <transforms:log transforms:offset="1"  transforms:decades="5.418539922" >
           <data-type:parameter data-type:name="PI-H" />
         </transforms:log>
         <transforms:log transforms:offset="1"  transforms:decades="5.418539922" >
           <data-type:parameter data-type:name="APC-A" />
         </transforms:log>
         <transforms:log transforms:offset="1"  transforms:decades="5.418539922" >
           <data-type:parameter data-type:name="APC-H" />
         </transforms:log>
         <transforms:linear transforms:minRange="0"  transforms:maxRange="262144"  gain="0.01" >
           <data-type:parameter data-type:name="Time" />
         </transforms:linear>
       </Transformations>
       <Keywords>
         <Keyword name="CST REGULATORY STATUS"  value="RUO Performance Check" />
         <Keyword name="CST PERFORMANCE EXPIRED"  value="2017-12-28T15:56:00+08:00" />
         <Keyword name="CST BEADS EXPIRED"  value="False" />
         <Keyword name="CST BASELINE DATE"  value="2017-12-27T15:50:41+08:00" />
         <Keyword name="CST SETUP DATE"  value="2017-12-27T15:56:00+08:00" />
         <Keyword name="CYTOMETER CONFIG CREATE DATE"  value="2017-02-13T11:04:11+08:00" />
         <Keyword name="CYTOMETER CONFIG NAME"  value="4-Blue 3-Red 5-Violet" />
         <Keyword name="CST BEADS LOT ID"  value="70466" />
         <Keyword name="CST SETUP STATUS"  value="SUCCESS" />
         <Keyword name="P9MS"  value="0" />
         <Keyword name="P9BS"  value="0" />
         <Keyword name="$P9G"  value="0.01" />
         <Keyword name="$P9E"  value="0,0" />
         <Keyword name="$P9B"  value="32" />
         <Keyword name="$P9R"  value="262144" />
         <Keyword name="$P9N"  value="Time" />
         <Keyword name="P8MS"  value="0" />
         <Keyword name="P8BS"  value="0" />
         <Keyword name="P8DISPLAY"  value="LOG" />
         <Keyword name="$P8G"  value="1.0" />
         <Keyword name="$P8V"  value="650" />
         <Keyword name="$P8E"  value="0,0" />
         <Keyword name="$P8B"  value="32" />
         <Keyword name="$P8R"  value="262144" />
         <Keyword name="$P8N"  value="APC-H" />
         <Keyword name="P7MS"  value="0" />
         <Keyword name="P7BS"  value="75" />
         <Keyword name="P7DISPLAY"  value="LOG" />
         <Keyword name="$P7G"  value="1.0" />
         <Keyword name="$P7V"  value="650" />
         <Keyword name="$P7E"  value="0,0" />
         <Keyword name="$P7B"  value="32" />
         <Keyword name="$P7R"  value="262144" />
         <Keyword name="$P7N"  value="APC-A" />
         <Keyword name="P6MS"  value="0" />
         <Keyword name="P6BS"  value="0" />
         <Keyword name="P6DISPLAY"  value="LOG" />
         <Keyword name="$P6G"  value="1.0" />
         <Keyword name="$P6V"  value="400" />
         <Keyword name="$P6E"  value="0,0" />
         <Keyword name="$P6B"  value="32" />
         <Keyword name="$P6R"  value="262144" />
         <Keyword name="$P6N"  value="PI-H" />
         <Keyword name="P5MS"  value="0" />
         <Keyword name="P5BS"  value="53" />
         <Keyword name="P5DISPLAY"  value="LOG" />
         <Keyword name="$P5G"  value="1.0" />
         <Keyword name="$P5V"  value="400" />
         <Keyword name="$P5E"  value="0,0" />
         <Keyword name="$P5B"  value="32" />
         <Keyword name="$P5R"  value="262144" />
         <Keyword name="$P5N"  value="PI-A" />
         <Keyword name="P4MS"  value="0" />
         <Keyword name="P4BS"  value="0" />
         <Keyword name="P4DISPLAY"  value="LOG" />
         <Keyword name="$P4G"  value="1.0" />
         <Keyword name="$P4V"  value="200" />
         <Keyword name="$P4E"  value="0,0" />
         <Keyword name="$P4B"  value="32" />
         <Keyword name="$P4R"  value="262144" />
         <Keyword name="$P4N"  value="FITC-H" />
         <Keyword name="P3MS"  value="0" />
         <Keyword name="P3BS"  value="65" />
         <Keyword name="P3DISPLAY"  value="LOG" />
         <Keyword name="$P3G"  value="1.0" />
         <Keyword name="$P3V"  value="200" />
         <Keyword name="$P3E"  value="0,0" />
         <Keyword name="$P3B"  value="32" />
         <Keyword name="$P3R"  value="262144" />
         <Keyword name="$P3N"  value="FITC-A" />
         <Keyword name="P2MS"  value="0" />
         <Keyword name="P2BS"  value="0" />
         <Keyword name="P2DISPLAY"  value="LIN" />
         <Keyword name="$P2G"  value="1.0" />
         <Keyword name="$P2V"  value="275" />
         <Keyword name="$P2E"  value="0,0" />
         <Keyword name="$P2B"  value="32" />
         <Keyword name="$P2R"  value="262144" />
         <Keyword name="$P2N"  value="SSC-A" />
         <Keyword name="P1MS"  value="0" />
         <Keyword name="P1BS"  value="0" />
         <Keyword name="P1DISPLAY"  value="LIN" />
         <Keyword name="$P1G"  value="1.0" />
         <Keyword name="$P1V"  value="370" />
         <Keyword name="$P1E"  value="0,0" />
         <Keyword name="$P1B"  value="32" />
         <Keyword name="$P1R"  value="262144" />
         <Keyword name="$P1N"  value="FSC-A" />
         <Keyword name="THRESHOLD"  value="FSC,5000" />
         <Keyword name="APPLY COMPENSATION"  value="TRUE" />
         <Keyword name="SPILL"  value="3,FITC-A,PI-A,APC-A,1,0,0,0,1,0,0,0,1" />
         <Keyword name="$TIMESTEP"  value="0.01" />
         <Keyword name="LASER3ASF"  value="0.77" />
         <Keyword name="LASER3DELAY"  value="31.42" />
         <Keyword name="LASER3NAME"  value="Violet" />
         <Keyword name="LASER2ASF"  value="0.63" />
         <Keyword name="LASER2DELAY"  value="65.63" />
         <Keyword name="LASER2NAME"  value="Red" />
         <Keyword name="LASER1ASF"  value="0.73" />
         <Keyword name="LASER1DELAY"  value="0.00" />
         <Keyword name="LASER1NAME"  value="Blue" />
         <Keyword name="$INST"  value=" " />
         <Keyword name="AUTOBS"  value="TRUE" />
         <Keyword name="FSC ASF"  value="0.62" />
         <Keyword name="$OP"  value="Administrator" />
         <Keyword name="EXPORT TIME"  value="15-JUN-2021-16:33:07" />
         <Keyword name="EXPORT USER NAME"  value="Administrator" />
         <Keyword name="WINDOW EXTENSION"  value="10.00" />
         <Keyword name="CYTNUM"  value="1" />
         <Keyword name="SETTINGS"  value="Cytometer" />
         <Keyword name="$CYT"  value="FACSCelesta" />
         <Keyword name="$ETIM"  value="17:03:10" />
         <Keyword name="$BTIM"  value="17:02:40" />
         <Keyword name="$DATE"  value="07-APR-2022" />
         <Keyword name="GUID"  value="36aa812c-b970-45fb-8969-7aefecd3763f" />
         <Keyword name="EXPERIMENT NAME"  value="411 diaowang" />
         <Keyword name="$SRC"  value="2022-4-7" />
         <Keyword name="TUBE NAME"  value="lm3 a LE_005" />
         <Keyword name="CREATOR"  value="BD FACSDiva Software Version 8.0.1.1" />
         <Keyword name="$NEXTDATA"  value="0" />
         <Keyword name="$DATATYPE"  value="F" />
         <Keyword name="$BYTEORD"  value="4,3,2,1" />
         <Keyword name="$MODE"  value="L" />
         <Keyword name="$PAR"  value="9" />
         <Keyword name="$TOT"  value="10304              " />
         <Keyword name="$SYS"  value="Windows 7 6.1" />
         <Keyword name="$FIL"  value="2022-4-7_lm3 a LE_005_022.fcs" />
         <Keyword name="$ENDDATA"  value="373180             " />
         <Keyword name="$BEGINDATA"  value="2237" />
         <Keyword name="$ENDSTEXT"  value="0" />
         <Keyword name="$BEGINSTEXT"  value="0" />
         <Keyword name="$ENDANALYSIS"  value="0" />
         <Keyword name="$BEGINANALYSIS"  value="0" />
         <Keyword name="FJ_FCS_VERSION"  value="3" />
         <Keyword name="$P1S"  value="" />
         <Keyword name="$P2S"  value="" />
         <Keyword name="$P3S"  value="" />
         <Keyword name="$P4S"  value="" />
         <Keyword name="$P5S"  value="" />
         <Keyword name="$P6S"  value="" />
         <Keyword name="$P7S"  value="" />
         <Keyword name="$P8S"  value="" />
         <Keyword name="$P9S"  value="" />
       </Keywords>
       <SampleNode name="2022-4-7_lm3 a LE_005_022.fcs"  annotation=""  owningGroup=""  expanded="1"  sortPriority="10"  count="10304"  sampleID="7" >
         <Graph smoothing="0"  backColor="#ffffff"  foreColor="#000000"  type="Pseudocolor"  fast="1"  rowCount="10304" >
           <Axis dimension="x"  name="FSC-A"  label=""  auto="auto" />
           <Axis dimension="y"  name="SSC-A"  label=""  auto="auto" />
           <GraphSettings level="5%"  smoothingHighResolution="1"  contourHighResolution="1"  histogramSmoothingCount="0"  graphResolution="256"  showOutliers="0"  drawLargeDots="0"  dotsToDraw="8000"  tint="le.chartfill.tinted.40"  lineWeight="le.lineweight.normal"  lineStyle="le.linestyle.solid" />
           <GraphEnvironment showGrid="0"  showAxes="tnlTNL"  showGates="1"  showFreqOnPlots="1"  showGateNameOnPlots="1"  showMedians="0"  showUncomped="0"  addEventParam="0"  lastYAxisName="" >
             <TextTraits font="SansSerif"  size="12"  name="Labels"  style="plain"  color="#000000"  background="#00ffffff"  just="left" />
             <TextTraits font="SansSerif"  size="12"  name="LayoutGates"  style="plain"  color="#000000"  background="#00ffffff"  just="left" />
             <TextTraits font="SansSerif"  size="10"  name="Numbers"  style="plain"  color="#000000"  background="#00ffffff"  just="left" />
             <TextTraits font="SansSerif"  size="10"  name="Legend"  style="plain"  color="#000000"  background="#00ffffff"  just="left" />
           </GraphEnvironment>
         </Graph>
         <Subpopulations>
           <Population name="Q1: APC-A- , PI-A+"  annotation=""  owningGroup="All Samples"  expanded="1"  sortPriority="10"  count="831" >
             <Graph smoothing="0"  backColor="#ffffff"  foreColor="#000000"  type="Pseudocolor"  fast="1"  rowCount="10304" >
               <Axis dimension="x"  name="APC-A"  label=""  auto="auto" />
               <Axis dimension="y"  name="PI-A"  label=""  auto="auto" />
               <GraphSettings level="5%"  smoothingHighResolution="1"  contourHighResolution="1"  histogramSmoothingCount="0"  graphResolution="256"  showOutliers="0"  drawLargeDots="0"  dotsToDraw="8000"  tint="le.chartfill.tinted.40"  lineWeight="le.lineweight.normal"  lineStyle="le.linestyle.solid" />
               <GraphEnvironment showGrid="0"  showAxes="tnlTNL"  showGates="1"  showFreqOnPlots="1"  showGateNameOnPlots="1"  showMedians="0"  showUncomped="0"  addEventParam="0"  lastYAxisName="" >
                 <TextTraits font="SansSerif"  size="12"  name="Labels"  style="plain"  color="#000000"  background="#00ffffff"  just="left" />
                 <TextTraits font="SansSerif"  size="12"  name="LayoutGates"  style="plain"  color="#000000"  background="#00ffffff"  just="left" />
                 <TextTraits font="SansSerif"  size="10"  name="Numbers"  style="plain"  color="#000000"  background="#00ffffff"  just="left" />
                 <TextTraits font="SansSerif"  size="10"  name="Legend"  style="plain"  color="#000000"  background="#00ffffff"  just="left" />
                 <WindowPosition x="-9"  y="-9"  width="390"  height="520"  displayed="1"  panelState="" />
               </GraphEnvironment>
             </Graph>
             <Gate gating:id="ID971403484" >
               <gating:RectangleGate eventsInside="1"  annoOffsetX="0"  annoOffsetY="0"  tint="#000000"  isTinted="0"  lineWeight="Normal"  userDefined="1"  percentX="0"  percentY="0" >
                 <gating:dimension gating:max="1018.0025244804253" >
                   <data-type:fcs-dimension data-type:name="APC-A" />
                 </gating:dimension>
                 <gating:dimension gating:min="1030.6550156575759" >
                   <data-type:fcs-dimension data-type:name="PI-A" />
                 </gating:dimension>
               </gating:RectangleGate>
             </Gate>
           </Population>
           <Population name="Q2: APC-A+ , PI-A+"  annotation=""  owningGroup="All Samples"  expanded="1"  sortPriority="10"  count="979" >
             <Graph smoothing="0"  backColor="#ffffff"  foreColor="#000000"  type="Pseudocolor"  fast="1"  rowCount="10304" >
               <Axis dimension="x"  name="APC-A"  label=""  auto="auto" />
               <Axis dimension="y"  name="PI-A"  label=""  auto="auto" />
               <GraphSettings level="5%"  smoothingHighResolution="1"  contourHighResolution="1"  histogramSmoothingCount="0"  graphResolution="256"  showOutliers="0"  drawLargeDots="0"  dotsToDraw="8000"  tint="le.chartfill.tinted.40"  lineWeight="le.lineweight.normal"  lineStyle="le.linestyle.solid" />
               <GraphEnvironment showGrid="0"  showAxes="tnlTNL"  showGates="1"  showFreqOnPlots="1"  showGateNameOnPlots="1"  showMedians="0"  showUncomped="0"  addEventParam="0"  lastYAxisName="" >
                 <TextTraits font="SansSerif"  size="12"  name="Labels"  style="plain"  color="#000000"  background="#00ffffff"  just="left" />
                 <TextTraits font="SansSerif"  size="12"  name="LayoutGates"  style="plain"  color="#000000"  background="#00ffffff"  just="left" />
                 <TextTraits font="SansSerif"  size="10"  name="Numbers"  style="plain"  color="#000000"  background="#00ffffff"  just="left" />
                 <TextTraits font="SansSerif"  size="10"  name="Legend"  style="plain"  color="#000000"  background="#00ffffff"  just="left" />
                 <WindowPosition x="-9"  y="-9"  width="390"  height="520"  displayed="1"  panelState="" />
               </GraphEnvironment>
             </Graph>
             <Gate gating:id="ID1207671094" >
               <gating:RectangleGate eventsInside="1"  annoOffsetX="0"  annoOffsetY="0"  tint="#000000"  isTinted="0"  lineWeight="Normal"  userDefined="1"  percentX="0"  percentY="0" >
                 <gating:dimension gating:min="1018.0025244804253" >
                   <data-type:fcs-dimension data-type:name="APC-A" />
                 </gating:dimension>
                 <gating:dimension gating:min="1030.6550156575759" >
                   <data-type:fcs-dimension data-type:name="PI-A" />
                 </gating:dimension>
               </gating:RectangleGate>
             </Gate>
           </Population>
           <Population name="Q3: APC-A+ , PI-A-"  annotation=""  owningGroup="All Samples"  expanded="1"  sortPriority="10"  count="4719" >
             <Graph smoothing="0"  backColor="#ffffff"  foreColor="#000000"  type="Pseudocolor"  fast="1"  rowCount="10304" >
               <Axis dimension="x"  name="APC-A"  label=""  auto="auto" />
               <Axis dimension="y"  name="PI-A"  label=""  auto="auto" />
               <GraphSettings level="5%"  smoothingHighResolution="1"  contourHighResolution="1"  histogramSmoothingCount="0"  graphResolution="256"  showOutliers="0"  drawLargeDots="0"  dotsToDraw="8000"  tint="le.chartfill.tinted.40"  lineWeight="le.lineweight.normal"  lineStyle="le.linestyle.solid" />
               <GraphEnvironment showGrid="0"  showAxes="tnlTNL"  showGates="1"  showFreqOnPlots="1"  showGateNameOnPlots="1"  showMedians="0"  showUncomped="0"  addEventParam="0"  lastYAxisName="" >
                 <TextTraits font="SansSerif"  size="12"  name="Labels"  style="plain"  color="#000000"  background="#00ffffff"  just="left" />
                 <TextTraits font="SansSerif"  size="12"  name="LayoutGates"  style="plain"  color="#000000"  background="#00ffffff"  just="left" />
                 <TextTraits font="SansSerif"  size="10"  name="Numbers"  style="plain"  color="#000000"  background="#00ffffff"  just="left" />
                 <TextTraits font="SansSerif"  size="10"  name="Legend"  style="plain"  color="#000000"  background="#00ffffff"  just="left" />
                 <WindowPosition x="-9"  y="-9"  width="390"  height="520"  displayed="1"  panelState="" />
               </GraphEnvironment>
             </Graph>
             <Gate gating:id="ID1460129061" >
               <gating:RectangleGate eventsInside="1"  annoOffsetX="0"  annoOffsetY="0"  tint="#000000"  isTinted="0"  lineWeight="Normal"  userDefined="1"  percentX="0"  percentY="0" >
                 <gating:dimension gating:min="1018.0025244804253" >
                   <data-type:fcs-dimension data-type:name="APC-A" />
                 </gating:dimension>
                 <gating:dimension gating:max="1030.6550156575759" >
                   <data-type:fcs-dimension data-type:name="PI-A" />
                 </gating:dimension>
               </gating:RectangleGate>
             </Gate>
           </Population>
           <Population name="Q4: APC-A- , PI-A-"  annotation=""  owningGroup="All Samples"  expanded="1"  sortPriority="10"  count="3775" >
             <Graph smoothing="0"  backColor="#ffffff"  foreColor="#000000"  type="Pseudocolor"  fast="1"  rowCount="10304" >
               <Axis dimension="x"  name="APC-A"  label=""  auto="auto" />
               <Axis dimension="y"  name="PI-A"  label=""  auto="auto" />
               <GraphSettings level="5%"  smoothingHighResolution="1"  contourHighResolution="1"  histogramSmoothingCount="0"  graphResolution="256"  showOutliers="0"  drawLargeDots="0"  dotsToDraw="8000"  tint="le.chartfill.tinted.40"  lineWeight="le.lineweight.normal"  lineStyle="le.linestyle.solid" />
               <GraphEnvironment showGrid="0"  showAxes="tnlTNL"  showGates="1"  showFreqOnPlots="1"  showGateNameOnPlots="1"  showMedians="0"  showUncomped="0"  addEventParam="0"  lastYAxisName="" >
                 <TextTraits font="SansSerif"  size="12"  name="Labels"  style="plain"  color="#000000"  background="#00ffffff"  just="left" />
                 <TextTraits font="SansSerif"  size="12"  name="LayoutGates"  style="plain"  color="#000000"  background="#00ffffff"  just="left" />
                 <TextTraits font="SansSerif"  size="10"  name="Numbers"  style="plain"  color="#000000"  background="#00ffffff"  just="left" />
                 <TextTraits font="SansSerif"  size="10"  name="Legend"  style="plain"  color="#000000"  background="#00ffffff"  just="left" />
                 <WindowPosition x="-9"  y="-9"  width="390"  height="520"  displayed="1"  panelState="" />
               </GraphEnvironment>
             </Graph>
             <Gate gating:id="ID1093493958" >
               <gating:RectangleGate eventsInside="1"  annoOffsetX="0"  annoOffsetY="0"  tint="#000000"  isTinted="0"  lineWeight="Normal"  userDefined="1"  percentX="0"  percentY="0" >
                 <gating:dimension gating:max="1018.0025244804253" >
                   <data-type:fcs-dimension data-type:name="APC-A" />
                 </gating:dimension>
                 <gating:dimension gating:max="1030.6550156575759" >
                   <data-type:fcs-dimension data-type:name="PI-A" />
                 </gating:dimension>
               </gating:RectangleGate>
             </Gate>
           </Population>
         </Subpopulations>
       </SampleNode>
     </Sample>
     <Sample>
       <DataSet uri="file:/C:/Users/Administrator/Desktop/新建文件夹%20(3)/LM3%20shNC%20Le%20(1).fcs"  sampleID="11" />
       <Transformations>
         <transforms:linear transforms:minRange="0"  transforms:maxRange="262144"  gain="1" >
           <data-type:parameter data-type:name="FSC-A" />
         </transforms:linear>
         <transforms:linear transforms:minRange="0"  transforms:maxRange="262144"  gain="1" >
           <data-type:parameter data-type:name="SSC-A" />
         </transforms:linear>
         <transforms:log transforms:offset="1"  transforms:decades="5.418539922" >
           <data-type:parameter data-type:name="FITC-A" />
         </transforms:log>
         <transforms:log transforms:offset="1"  transforms:decades="5.418539922" >
           <data-type:parameter data-type:name="FITC-H" />
         </transforms:log>
         <transforms:log transforms:offset="1"  transforms:decades="5.418539922" >
           <data-type:parameter data-type:name="PI-A" />
         </transforms:log>
         <transforms:log transforms:offset="1"  transforms:decades="5.418539922" >
           <data-type:parameter data-type:name="PI-H" />
         </transforms:log>
         <transforms:log transforms:offset="1"  transforms:decades="5.418539922" >
           <data-type:parameter data-type:name="APC-A" />
         </transforms:log>
         <transforms:log transforms:offset="1"  transforms:decades="5.418539922" >
           <data-type:parameter data-type:name="APC-H" />
         </transforms:log>
         <transforms:linear transforms:minRange="0"  transforms:maxRange="262144"  gain="0.01" >
           <data-type:parameter data-type:name="Time" />
         </transforms:linear>
       </Transformations>
       <Keywords>
         <Keyword name="CST REGULATORY STATUS"  value="RUO Performance Check" />
         <Keyword name="CST PERFORMANCE EXPIRED"  value="2017-12-28T15:56:00+08:00" />
         <Keyword name="CST BEADS EXPIRED"  value="False" />
         <Keyword name="CST BASELINE DATE"  value="2017-12-27T15:50:41+08:00" />
         <Keyword name="CST SETUP DATE"  value="2017-12-27T15:56:00+08:00" />
         <Keyword name="CYTOMETER CONFIG CREATE DATE"  value="2017-02-13T11:04:11+08:00" />
         <Keyword name="CYTOMETER CONFIG NAME"  value="4-Blue 3-Red 5-Violet" />
         <Keyword name="CST BEADS LOT ID"  value="70466" />
         <Keyword name="CST SETUP STATUS"  value="SUCCESS" />
         <Keyword name="P9MS"  value="0" />
         <Keyword name="P9BS"  value="0" />
         <Keyword name="$P9G"  value="0.01" />
         <Keyword name="$P9E"  value="0,0" />
         <Keyword name="$P9B"  value="32" />
         <Keyword name="$P9R"  value="262144" />
         <Keyword name="$P9N"  value="Time" />
         <Keyword name="P8MS"  value="0" />
         <Keyword name="P8BS"  value="0" />
         <Keyword name="P8DISPLAY"  value="LOG" />
         <Keyword name="$P8G"  value="1.0" />
         <Keyword name="$P8V"  value="620" />
         <Keyword name="$P8E"  value="0,0" />
         <Keyword name="$P8B"  value="32" />
         <Keyword name="$P8R"  value="262144" />
         <Keyword name="$P8N"  value="APC-H" />
         <Keyword name="P7MS"  value="0" />
         <Keyword name="P7BS"  value="53" />
         <Keyword name="P7DISPLAY"  value="LOG" />
         <Keyword name="$P7G"  value="1.0" />
         <Keyword name="$P7V"  value="620" />
         <Keyword name="$P7E"  value="0,0" />
         <Keyword name="$P7B"  value="32" />
         <Keyword name="$P7R"  value="262144" />
         <Keyword name="$P7N"  value="APC-A" />
         <Keyword name="P6MS"  value="0" />
         <Keyword name="P6BS"  value="0" />
         <Keyword name="P6DISPLAY"  value="LOG" />
         <Keyword name="$P6G"  value="1.0" />
         <Keyword name="$P6V"  value="500" />
         <Keyword name="$P6E"  value="0,0" />
         <Keyword name="$P6B"  value="32" />
         <Keyword name="$P6R"  value="262144" />
         <Keyword name="$P6N"  value="PI-H" />
         <Keyword name="P5MS"  value="0" />
         <Keyword name="P5BS"  value="51" />
         <Keyword name="P5DISPLAY"  value="LOG" />
         <Keyword name="$P5G"  value="1.0" />
         <Keyword name="$P5V"  value="500" />
         <Keyword name="$P5E"  value="0,0" />
         <Keyword name="$P5B"  value="32" />
         <Keyword name="$P5R"  value="262144" />
         <Keyword name="$P5N"  value="PI-A" />
         <Keyword name="P4MS"  value="0" />
         <Keyword name="P4BS"  value="0" />
         <Keyword name="P4DISPLAY"  value="LOG" />
         <Keyword name="$P4G"  value="1.0" />
         <Keyword name="$P4V"  value="200" />
         <Keyword name="$P4E"  value="0,0" />
         <Keyword name="$P4B"  value="32" />
         <Keyword name="$P4R"  value="262144" />
         <Keyword name="$P4N"  value="FITC-H" />
         <Keyword name="P3MS"  value="0" />
         <Keyword name="P3BS"  value="69" />
         <Keyword name="P3DISPLAY"  value="LOG" />
         <Keyword name="$P3G"  value="1.0" />
         <Keyword name="$P3V"  value="200" />
         <Keyword name="$P3E"  value="0,0" />
         <Keyword name="$P3B"  value="32" />
         <Keyword name="$P3R"  value="262144" />
         <Keyword name="$P3N"  value="FITC-A" />
         <Keyword name="P2MS"  value="0" />
         <Keyword name="P2BS"  value="0" />
         <Keyword name="P2DISPLAY"  value="LIN" />
         <Keyword name="$P2G"  value="1.0" />
         <Keyword name="$P2V"  value="275" />
         <Keyword name="$P2E"  value="0,0" />
         <Keyword name="$P2B"  value="32" />
         <Keyword name="$P2R"  value="262144" />
         <Keyword name="$P2N"  value="SSC-A" />
         <Keyword name="P1MS"  value="0" />
         <Keyword name="P1BS"  value="0" />
         <Keyword name="P1DISPLAY"  value="LIN" />
         <Keyword name="$P1G"  value="1.0" />
         <Keyword name="$P1V"  value="370" />
         <Keyword name="$P1E"  value="0,0" />
         <Keyword name="$P1B"  value="32" />
         <Keyword name="$P1R"  value="262144" />
         <Keyword name="$P1N"  value="FSC-A" />
         <Keyword name="THRESHOLD"  value="FSC,5000" />
         <Keyword name="APPLY COMPENSATION"  value="TRUE" />
         <Keyword name="SPILL"  value="3,FITC-A,PI-A,APC-A,1,0,0,0,1,0,0,0,1" />
         <Keyword name="$TIMESTEP"  value="0.01" />
         <Keyword name="LASER3ASF"  value="0.77" />
         <Keyword name="LASER3DELAY"  value="31.42" />
         <Keyword name="LASER3NAME"  value="Violet" />
         <Keyword name="LASER2ASF"  value="0.63" />
         <Keyword name="LASER2DELAY"  value="65.63" />
         <Keyword name="LASER2NAME"  value="Red" />
         <Keyword name="LASER1ASF"  value="0.73" />
         <Keyword name="LASER1DELAY"  value="0.00" />
         <Keyword name="LASER1NAME"  value="Blue" />
         <Keyword name="$INST"  value=" " />
         <Keyword name="AUTOBS"  value="TRUE" />
         <Keyword name="FSC ASF"  value="0.62" />
         <Keyword name="$OP"  value="Administrator" />
         <Keyword name="EXPORT TIME"  value="15-JUN-2021-16:33:06" />
         <Keyword name="EXPORT USER NAME"  value="Administrator" />
         <Keyword name="WINDOW EXTENSION"  value="10.00" />
         <Keyword name="CYTNUM"  value="1" />
         <Keyword name="SETTINGS"  value="Cytometer" />
         <Keyword name="$CYT"  value="FACSCelesta" />
         <Keyword name="$ETIM"  value="16:45:37" />
         <Keyword name="$BTIM"  value="16:45:03" />
         <Keyword name="$DATE"  value="07-APR-2022" />
         <Keyword name="GUID"  value="3be210aa-2888-43bc-bc47-9d15a5fd56c4" />
         <Keyword name="EXPERIMENT NAME"  value="411 diaowang" />
         <Keyword name="$SRC"  value="2022-4-7" />
         <Keyword name="TUBE NAME"  value="lm3 nc LE" />
         <Keyword name="CREATOR"  value="BD FACSDiva Software Version 8.0.1.1" />
         <Keyword name="$NEXTDATA"  value="0" />
         <Keyword name="$DATATYPE"  value="F" />
         <Keyword name="$BYTEORD"  value="4,3,2,1" />
         <Keyword name="$MODE"  value="L" />
         <Keyword name="$PAR"  value="9" />
         <Keyword name="$TOT"  value="10319              " />
         <Keyword name="$SYS"  value="Windows 7 6.1" />
         <Keyword name="$FIL"  value="2022-4-7_lm3 nc LE_008.fcs" />
         <Keyword name="$ENDDATA"  value="373714             " />
         <Keyword name="$BEGINDATA"  value="2231" />
         <Keyword name="$ENDSTEXT"  value="0" />
         <Keyword name="$BEGINSTEXT"  value="0" />
         <Keyword name="$ENDANALYSIS"  value="0" />
         <Keyword name="$BEGINANALYSIS"  value="0" />
         <Keyword name="FJ_FCS_VERSION"  value="3" />
         <Keyword name="$P1S"  value="" />
         <Keyword name="$P2S"  value="" />
         <Keyword name="$P3S"  value="" />
         <Keyword name="$P4S"  value="" />
         <Keyword name="$P5S"  value="" />
         <Keyword name="$P6S"  value="" />
         <Keyword name="$P7S"  value="" />
         <Keyword name="$P8S"  value="" />
         <Keyword name="$P9S"  value="" />
       </Keywords>
       <SampleNode name="2022-4-7_lm3 nc LE_008.fcs"  annotation=""  owningGroup=""  expanded="1"  sortPriority="10"  count="10319"  sampleID="11" >
         <Graph smoothing="0"  backColor="#ffffff"  foreColor="#000000"  type="Pseudocolor"  fast="1"  rowCount="10319" >
           <Axis dimension="x"  name="FSC-A"  label=""  auto="auto" />
           <Axis dimension="y"  name="SSC-A"  label=""  auto="auto" />
           <GraphSettings level="5%"  smoothingHighResolution="1"  contourHighResolution="1"  histogramSmoothingCount="0"  graphResolution="256"  showOutliers="0"  drawLargeDots="0"  dotsToDraw="8000"  tint="le.chartfill.tinted.40"  lineWeight="le.lineweight.normal"  lineStyle="le.linestyle.solid" />
           <GraphEnvironment showGrid="0"  showAxes="tnlTNL"  showGates="1"  showFreqOnPlots="1"  showGateNameOnPlots="1"  showMedians="0"  showUncomped="0"  addEventParam="0"  lastYAxisName="" >
             <TextTraits font="SansSerif"  size="12"  name="Labels"  style="plain"  color="#000000"  background="#00ffffff"  just="left" />
             <TextTraits font="SansSerif"  size="12"  name="LayoutGates"  style="plain"  color="#000000"  background="#00ffffff"  just="left" />
             <TextTraits font="SansSerif"  size="10"  name="Numbers"  style="plain"  color="#000000"  background="#00ffffff"  just="left" />
             <TextTraits font="SansSerif"  size="10"  name="Legend"  style="plain"  color="#000000"  background="#00ffffff"  just="left" />
           </GraphEnvironment>
         </Graph>
         <Subpopulations>
           <Population name="Q1: APC-A- , PI-A+"  annotation=""  owningGroup="All Samples"  expanded="1"  sortPriority="10"  count="546" >
             <Graph smoothing="0"  backColor="#ffffff"  foreColor="#000000"  type="Pseudocolor"  fast="1"  rowCount="10319" >
               <Axis dimension="x"  name="APC-A"  label=""  auto="auto" />
               <Axis dimension="y"  name="PI-A"  label=""  auto="auto" />
               <GraphSettings level="5%"  smoothingHighResolution="1"  contourHighResolution="1"  histogramSmoothingCount="0"  graphResolution="256"  showOutliers="0"  drawLargeDots="0"  dotsToDraw="8000"  tint="le.chartfill.tinted.40"  lineWeight="le.lineweight.normal"  lineStyle="le.linestyle.solid" />
               <GraphEnvironment showGrid="0"  showAxes="tnlTNL"  showGates="1"  showFreqOnPlots="1"  showGateNameOnPlots="1"  showMedians="0"  showUncomped="0"  addEventParam="0"  lastYAxisName="" >
                 <TextTraits font="SansSerif"  size="12"  name="Labels"  style="plain"  color="#000000"  background="#00ffffff"  just="left" />
                 <TextTraits font="SansSerif"  size="12"  name="LayoutGates"  style="plain"  color="#000000"  background="#00ffffff"  just="left" />
                 <TextTraits font="SansSerif"  size="10"  name="Numbers"  style="plain"  color="#000000"  background="#00ffffff"  just="left" />
                 <TextTraits font="SansSerif"  size="10"  name="Legend"  style="plain"  color="#000000"  background="#00ffffff"  just="left" />
                 <WindowPosition x="-9"  y="-9"  width="390"  height="520"  displayed="1"  panelState="" />
               </GraphEnvironment>
             </Graph>
             <Gate gating:id="ID280372455" >
               <gating:RectangleGate eventsInside="1"  annoOffsetX="0"  annoOffsetY="0"  tint="#000000"  isTinted="0"  lineWeight="Normal"  userDefined="1"  percentX="0"  percentY="0" >
                 <gating:dimension gating:max="1018.0025244804253" >
                   <data-type:fcs-dimension data-type:name="APC-A" />
                 </gating:dimension>
                 <gating:dimension gating:min="1030.6550156575759" >
                   <data-type:fcs-dimension data-type:name="PI-A" />
                 </gating:dimension>
               </gating:RectangleGate>
             </Gate>
           </Population>
           <Population name="Q2: APC-A+ , PI-A+"  annotation=""  owningGroup="All Samples"  expanded="1"  sortPriority="10"  count="1675" >
             <Graph smoothing="0"  backColor="#ffffff"  foreColor="#000000"  type="Pseudocolor"  fast="1"  rowCount="10319" >
               <Axis dimension="x"  name="APC-A"  label=""  auto="auto" />
               <Axis dimension="y"  name="PI-A"  label=""  auto="auto" />
               <GraphSettings level="5%"  smoothingHighResolution="1"  contourHighResolution="1"  histogramSmoothingCount="0"  graphResolution="256"  showOutliers="0"  drawLargeDots="0"  dotsToDraw="8000"  tint="le.chartfill.tinted.40"  lineWeight="le.lineweight.normal"  lineStyle="le.linestyle.solid" />
               <GraphEnvironment showGrid="0"  showAxes="tnlTNL"  showGates="1"  showFreqOnPlots="1"  showGateNameOnPlots="1"  showMedians="0"  showUncomped="0"  addEventParam="0"  lastYAxisName="" >
                 <TextTraits font="SansSerif"  size="12"  name="Labels"  style="plain"  color="#000000"  background="#00ffffff"  just="left" />
                 <TextTraits font="SansSerif"  size="12"  name="LayoutGates"  style="plain"  color="#000000"  background="#00ffffff"  just="left" />
                 <TextTraits font="SansSerif"  size="10"  name="Numbers"  style="plain"  color="#000000"  background="#00ffffff"  just="left" />
                 <TextTraits font="SansSerif"  size="10"  name="Legend"  style="plain"  color="#000000"  background="#00ffffff"  just="left" />
                 <WindowPosition x="-9"  y="-9"  width="390"  height="520"  displayed="1"  panelState="" />
               </GraphEnvironment>
             </Graph>
             <Gate gating:id="ID640729667" >
               <gating:RectangleGate eventsInside="1"  annoOffsetX="0"  annoOffsetY="0"  tint="#000000"  isTinted="0"  lineWeight="Normal"  userDefined="1"  percentX="0"  percentY="0" >
                 <gating:dimension gating:min="1018.0025244804253" >
                   <data-type:fcs-dimension data-type:name="APC-A" />
                 </gating:dimension>
                 <gating:dimension gating:min="1030.6550156575759" >
                   <data-type:fcs-dimension data-type:name="PI-A" />
                 </gating:dimension>
               </gating:RectangleGate>
             </Gate>
           </Population>
           <Population name="Q3: APC-A+ , PI-A-"  annotation=""  owningGroup="All Samples"  expanded="1"  sortPriority="10"  count="1187" >
             <Graph smoothing="0"  backColor="#ffffff"  foreColor="#000000"  type="Pseudocolor"  fast="1"  rowCount="10319" >
               <Axis dimension="x"  name="APC-A"  label=""  auto="auto" />
               <Axis dimension="y"  name="PI-A"  label=""  auto="auto" />
               <GraphSettings level="5%"  smoothingHighResolution="1"  contourHighResolution="1"  histogramSmoothingCount="0"  graphResolution="256"  showOutliers="0"  drawLargeDots="0"  dotsToDraw="8000"  tint="le.chartfill.tinted.40"  lineWeight="le.lineweight.normal"  lineStyle="le.linestyle.solid" />
               <GraphEnvironment showGrid="0"  showAxes="tnlTNL"  showGates="1"  showFreqOnPlots="1"  showGateNameOnPlots="1"  showMedians="0"  showUncomped="0"  addEventParam="0"  lastYAxisName="" >
                 <TextTraits font="SansSerif"  size="12"  name="Labels"  style="plain"  color="#000000"  background="#00ffffff"  just="left" />
                 <TextTraits font="SansSerif"  size="12"  name="LayoutGates"  style="plain"  color="#000000"  background="#00ffffff"  just="left" />
                 <TextTraits font="SansSerif"  size="10"  name="Numbers"  style="plain"  color="#000000"  background="#00ffffff"  just="left" />
                 <TextTraits font="SansSerif"  size="10"  name="Legend"  style="plain"  color="#000000"  background="#00ffffff"  just="left" />
                 <WindowPosition x="-9"  y="-9"  width="390"  height="520"  displayed="1"  panelState="" />
               </GraphEnvironment>
             </Graph>
             <Gate gating:id="ID1260507211" >
               <gating:RectangleGate eventsInside="1"  annoOffsetX="0"  annoOffsetY="0"  tint="#000000"  isTinted="0"  lineWeight="Normal"  userDefined="1"  percentX="0"  percentY="0" >
                 <gating:dimension gating:min="1018.0025244804253" >
                   <data-type:fcs-dimension data-type:name="APC-A" />
                 </gating:dimension>
                 <gating:dimension gating:max="1030.6550156575759" >
                   <data-type:fcs-dimension data-type:name="PI-A" />
                 </gating:dimension>
               </gating:RectangleGate>
             </Gate>
           </Population>
           <Population name="Q4: APC-A- , PI-A-"  annotation=""  owningGroup="All Samples"  expanded="1"  sortPriority="10"  count="6911" >
             <Graph smoothing="0"  backColor="#ffffff"  foreColor="#000000"  type="Pseudocolor"  fast="1"  rowCount="10319" >
               <Axis dimension="x"  name="APC-A"  label=""  auto="auto" />
               <Axis dimension="y"  name="PI-A"  label=""  auto="auto" />
               <GraphSettings level="5%"  smoothingHighResolution="1"  contourHighResolution="1"  histogramSmoothingCount="0"  graphResolution="256"  showOutliers="0"  drawLargeDots="0"  dotsToDraw="8000"  tint="le.chartfill.tinted.40"  lineWeight="le.lineweight.normal"  lineStyle="le.linestyle.solid" />
               <GraphEnvironment showGrid="0"  showAxes="tnlTNL"  showGates="1"  showFreqOnPlots="1"  showGateNameOnPlots="1"  showMedians="0"  showUncomped="0"  addEventParam="0"  lastYAxisName="" >
                 <TextTraits font="SansSerif"  size="12"  name="Labels"  style="plain"  color="#000000"  background="#00ffffff"  just="left" />
                 <TextTraits font="SansSerif"  size="12"  name="LayoutGates"  style="plain"  color="#000000"  background="#00ffffff"  just="left" />
                 <TextTraits font="SansSerif"  size="10"  name="Numbers"  style="plain"  color="#000000"  background="#00ffffff"  just="left" />
                 <TextTraits font="SansSerif"  size="10"  name="Legend"  style="plain"  color="#000000"  background="#00ffffff"  just="left" />
                 <WindowPosition x="-9"  y="-9"  width="390"  height="520"  displayed="1"  panelState="" />
               </GraphEnvironment>
             </Graph>
             <Gate gating:id="ID418517622" >
               <gating:RectangleGate eventsInside="1"  annoOffsetX="0"  annoOffsetY="0"  tint="#000000"  isTinted="0"  lineWeight="Normal"  userDefined="1"  percentX="0"  percentY="0" >
                 <gating:dimension gating:max="1018.0025244804253" >
                   <data-type:fcs-dimension data-type:name="APC-A" />
                 </gating:dimension>
                 <gating:dimension gating:max="1030.6550156575759" >
                   <data-type:fcs-dimension data-type:name="PI-A" />
                 </gating:dimension>
               </gating:RectangleGate>
             </Gate>
           </Population>
         </Subpopulations>
       </SampleNode>
     </Sample>
     <Sample>
       <DataSet uri="file:/C:/Users/Administrator/Desktop/新建文件夹%20(3)/LM3%20shNC%20(1).fcs"  sampleID="8" />
       <Transformations>
         <transforms:linear transforms:minRange="0"  transforms:maxRange="262144"  gain="1" >
           <data-type:parameter data-type:name="FSC-A" />
         </transforms:linear>
         <transforms:linear transforms:minRange="0"  transforms:maxRange="262144"  gain="1" >
           <data-type:parameter data-type:name="SSC-A" />
         </transforms:linear>
         <transforms:log transforms:offset="1"  transforms:decades="5.418539922" >
           <data-type:parameter data-type:name="FITC-A" />
         </transforms:log>
         <transforms:log transforms:offset="1"  transforms:decades="5.418539922" >
           <data-type:parameter data-type:name="FITC-H" />
         </transforms:log>
         <transforms:log transforms:offset="1"  transforms:decades="5.418539922" >
           <data-type:parameter data-type:name="PI-A" />
         </transforms:log>
         <transforms:log transforms:offset="1"  transforms:decades="5.418539922" >
           <data-type:parameter data-type:name="PI-H" />
         </transforms:log>
         <transforms:log transforms:offset="1"  transforms:decades="5.418539922" >
           <data-type:parameter data-type:name="APC-A" />
         </transforms:log>
         <transforms:log transforms:offset="1"  transforms:decades="5.418539922" >
           <data-type:parameter data-type:name="APC-H" />
         </transforms:log>
         <transforms:linear transforms:minRange="0"  transforms:maxRange="262144"  gain="0.01" >
           <data-type:parameter data-type:name="Time" />
         </transforms:linear>
       </Transformations>
       <Keywords>
         <Keyword name="CST REGULATORY STATUS"  value="RUO Performance Check" />
         <Keyword name="CST PERFORMANCE EXPIRED"  value="2017-12-28T15:56:00+08:00" />
         <Keyword name="CST BEADS EXPIRED"  value="False" />
         <Keyword name="CST BASELINE DATE"  value="2017-12-27T15:50:41+08:00" />
         <Keyword name="CST SETUP DATE"  value="2017-12-27T15:56:00+08:00" />
         <Keyword name="CYTOMETER CONFIG CREATE DATE"  value="2017-02-13T11:04:11+08:00" />
         <Keyword name="CYTOMETER CONFIG NAME"  value="4-Blue 3-Red 5-Violet" />
         <Keyword name="CST BEADS LOT ID"  value="70466" />
         <Keyword name="CST SETUP STATUS"  value="SUCCESS" />
         <Keyword name="P9MS"  value="0" />
         <Keyword name="P9BS"  value="0" />
         <Keyword name="$P9G"  value="0.01" />
         <Keyword name="$P9E"  value="0,0" />
         <Keyword name="$P9B"  value="32" />
         <Keyword name="$P9R"  value="262144" />
         <Keyword name="$P9N"  value="Time" />
         <Keyword name="P8MS"  value="0" />
         <Keyword name="P8BS"  value="0" />
         <Keyword name="P8DISPLAY"  value="LOG" />
         <Keyword name="$P8G"  value="1.0" />
         <Keyword name="$P8V"  value="620" />
         <Keyword name="$P8E"  value="0,0" />
         <Keyword name="$P8B"  value="32" />
         <Keyword name="$P8R"  value="262144" />
         <Keyword name="$P8N"  value="APC-H" />
         <Keyword name="P7MS"  value="0" />
         <Keyword name="P7BS"  value="48" />
         <Keyword name="P7DISPLAY"  value="LOG" />
         <Keyword name="$P7G"  value="1.0" />
         <Keyword name="$P7V"  value="620" />
         <Keyword name="$P7E"  value="0,0" />
         <Keyword name="$P7B"  value="32" />
         <Keyword name="$P7R"  value="262144" />
         <Keyword name="$P7N"  value="APC-A" />
         <Keyword name="P6MS"  value="0" />
         <Keyword name="P6BS"  value="0" />
         <Keyword name="P6DISPLAY"  value="LOG" />
         <Keyword name="$P6G"  value="1.0" />
         <Keyword name="$P6V"  value="500" />
         <Keyword name="$P6E"  value="0,0" />
         <Keyword name="$P6B"  value="32" />
         <Keyword name="$P6R"  value="262144" />
         <Keyword name="$P6N"  value="PI-H" />
         <Keyword name="P5MS"  value="0" />
         <Keyword name="P5BS"  value="42" />
         <Keyword name="P5DISPLAY"  value="LOG" />
         <Keyword name="$P5G"  value="1.0" />
         <Keyword name="$P5V"  value="500" />
         <Keyword name="$P5E"  value="0,0" />
         <Keyword name="$P5B"  value="32" />
         <Keyword name="$P5R"  value="262144" />
         <Keyword name="$P5N"  value="PI-A" />
         <Keyword name="P4MS"  value="0" />
         <Keyword name="P4BS"  value="0" />
         <Keyword name="P4DISPLAY"  value="LOG" />
         <Keyword name="$P4G"  value="1.0" />
         <Keyword name="$P4V"  value="200" />
         <Keyword name="$P4E"  value="0,0" />
         <Keyword name="$P4B"  value="32" />
         <Keyword name="$P4R"  value="262144" />
         <Keyword name="$P4N"  value="FITC-H" />
         <Keyword name="P3MS"  value="0" />
         <Keyword name="P3BS"  value="81" />
         <Keyword name="P3DISPLAY"  value="LOG" />
         <Keyword name="$P3G"  value="1.0" />
         <Keyword name="$P3V"  value="200" />
         <Keyword name="$P3E"  value="0,0" />
         <Keyword name="$P3B"  value="32" />
         <Keyword name="$P3R"  value="262144" />
         <Keyword name="$P3N"  value="FITC-A" />
         <Keyword name="P2MS"  value="0" />
         <Keyword name="P2BS"  value="0" />
         <Keyword name="P2DISPLAY"  value="LIN" />
         <Keyword name="$P2G"  value="1.0" />
         <Keyword name="$P2V"  value="275" />
         <Keyword name="$P2E"  value="0,0" />
         <Keyword name="$P2B"  value="32" />
         <Keyword name="$P2R"  value="262144" />
         <Keyword name="$P2N"  value="SSC-A" />
         <Keyword name="P1MS"  value="0" />
         <Keyword name="P1BS"  value="0" />
         <Keyword name="P1DISPLAY"  value="LIN" />
         <Keyword name="$P1G"  value="1.0" />
         <Keyword name="$P1V"  value="370" />
         <Keyword name="$P1E"  value="0,0" />
         <Keyword name="$P1B"  value="32" />
         <Keyword name="$P1R"  value="262144" />
         <Keyword name="$P1N"  value="FSC-A" />
         <Keyword name="THRESHOLD"  value="FSC,5000" />
         <Keyword name="APPLY COMPENSATION"  value="TRUE" />
         <Keyword name="SPILL"  value="3,FITC-A,PI-A,APC-A,1,0,0,0,1,0,0,0,1" />
         <Keyword name="$TIMESTEP"  value="0.01" />
         <Keyword name="LASER3ASF"  value="0.77" />
         <Keyword name="LASER3DELAY"  value="31.42" />
         <Keyword name="LASER3NAME"  value="Violet" />
         <Keyword name="LASER2ASF"  value="0.63" />
         <Keyword name="LASER2DELAY"  value="65.63" />
         <Keyword name="LASER2NAME"  value="Red" />
         <Keyword name="LASER1ASF"  value="0.73" />
         <Keyword name="LASER1DELAY"  value="0.00" />
         <Keyword name="LASER1NAME"  value="Blue" />
         <Keyword name="$INST"  value=" " />
         <Keyword name="AUTOBS"  value="TRUE" />
         <Keyword name="FSC ASF"  value="0.62" />
         <Keyword name="$OP"  value="Administrator" />
         <Keyword name="EXPORT TIME"  value="15-JUN-2021-16:33:06" />
         <Keyword name="EXPORT USER NAME"  value="Administrator" />
         <Keyword name="WINDOW EXTENSION"  value="10.00" />
         <Keyword name="CYTNUM"  value="1" />
         <Keyword name="SETTINGS"  value="Cytometer" />
         <Keyword name="$CYT"  value="FACSCelesta" />
         <Keyword name="$ETIM"  value="16:43:17" />
         <Keyword name="$BTIM"  value="16:42:42" />
         <Keyword name="$DATE"  value="07-APR-2022" />
         <Keyword name="GUID"  value="9e38aa6e-0e68-48f8-885c-f6798af86332" />
         <Keyword name="EXPERIMENT NAME"  value="411 diaowang" />
         <Keyword name="$SRC"  value="2022-4-7" />
         <Keyword name="TUBE NAME"  value="lm3 nc 1_001" />
         <Keyword name="CREATOR"  value="BD FACSDiva Software Version 8.0.1.1" />
         <Keyword name="$NEXTDATA"  value="0" />
         <Keyword name="$DATATYPE"  value="F" />
         <Keyword name="$BYTEORD"  value="4,3,2,1" />
         <Keyword name="$MODE"  value="L" />
         <Keyword name="$PAR"  value="9" />
         <Keyword name="$TOT"  value="10350              " />
         <Keyword name="$SYS"  value="Windows 7 6.1" />
         <Keyword name="$FIL"  value="2022-4-7_lm3 nc 1_001_007.fcs" />
         <Keyword name="$ENDDATA"  value="374836             " />
         <Keyword name="$BEGINDATA"  value="2237" />
         <Keyword name="$ENDSTEXT"  value="0" />
         <Keyword name="$BEGINSTEXT"  value="0" />
         <Keyword name="$ENDANALYSIS"  value="0" />
         <Keyword name="$BEGINANALYSIS"  value="0" />
         <Keyword name="FJ_FCS_VERSION"  value="3" />
         <Keyword name="$P1S"  value="" />
         <Keyword name="$P2S"  value="" />
         <Keyword name="$P3S"  value="" />
         <Keyword name="$P4S"  value="" />
         <Keyword name="$P5S"  value="" />
         <Keyword name="$P6S"  value="" />
         <Keyword name="$P7S"  value="" />
         <Keyword name="$P8S"  value="" />
         <Keyword name="$P9S"  value="" />
       </Keywords>
       <SampleNode name="2022-4-7_lm3 nc 1_001_007.fcs"  annotation=""  owningGroup=""  expanded="1"  sortPriority="10"  count="10350"  sampleID="8" >
         <Graph smoothing="0"  backColor="#ffffff"  foreColor="#000000"  type="Pseudocolor"  fast="1"  rowCount="10350" >
           <Axis dimension="x"  name="FSC-A"  label=""  auto="auto" />
           <Axis dimension="y"  name="SSC-A"  label=""  auto="auto" />
           <GraphSettings level="5%"  smoothingHighResolution="1"  contourHighResolution="1"  histogramSmoothingCount="0"  graphResolution="256"  showOutliers="0"  drawLargeDots="0"  dotsToDraw="8000"  tint="le.chartfill.tinted.40"  lineWeight="le.lineweight.normal"  lineStyle="le.linestyle.solid" />
           <GraphEnvironment showGrid="0"  showAxes="tnlTNL"  showGates="1"  showFreqOnPlots="1"  showGateNameOnPlots="1"  showMedians="0"  showUncomped="0"  addEventParam="0"  lastYAxisName="" >
             <TextTraits font="SansSerif"  size="12"  name="Labels"  style="plain"  color="#000000"  background="#00ffffff"  just="left" />
             <TextTraits font="SansSerif"  size="12"  name="LayoutGates"  style="plain"  color="#000000"  background="#00ffffff"  just="left" />
             <TextTraits font="SansSerif"  size="10"  name="Numbers"  style="plain"  color="#000000"  background="#00ffffff"  just="left" />
             <TextTraits font="SansSerif"  size="10"  name="Legend"  style="plain"  color="#000000"  background="#00ffffff"  just="left" />
           </GraphEnvironment>
         </Graph>
         <Subpopulations>
           <Population name="Q1: APC-A- , PI-A+"  annotation=""  owningGroup="All Samples"  expanded="1"  sortPriority="10"  count="302" >
             <Graph smoothing="0"  backColor="#ffffff"  foreColor="#000000"  type="Pseudocolor"  fast="1"  rowCount="10350" >
               <Axis dimension="x"  name="APC-A"  label=""  auto="auto" />
               <Axis dimension="y"  name="PI-A"  label=""  auto="auto" />
               <GraphSettings level="5%"  smoothingHighResolution="1"  contourHighResolution="1"  histogramSmoothingCount="0"  graphResolution="256"  showOutliers="0"  drawLargeDots="0"  dotsToDraw="8000"  tint="le.chartfill.tinted.40"  lineWeight="le.lineweight.normal"  lineStyle="le.linestyle.solid" />
               <GraphEnvironment showGrid="0"  showAxes="tnlTNL"  showGates="1"  showFreqOnPlots="1"  showGateNameOnPlots="1"  showMedians="0"  showUncomped="0"  addEventParam="0"  lastYAxisName="" >
                 <TextTraits font="SansSerif"  size="12"  name="Labels"  style="plain"  color="#000000"  background="#00ffffff"  just="left" />
                 <TextTraits font="SansSerif"  size="12"  name="LayoutGates"  style="plain"  color="#000000"  background="#00ffffff"  just="left" />
                 <TextTraits font="SansSerif"  size="10"  name="Numbers"  style="plain"  color="#000000"  background="#00ffffff"  just="left" />
                 <TextTraits font="SansSerif"  size="10"  name="Legend"  style="plain"  color="#000000"  background="#00ffffff"  just="left" />
                 <WindowPosition x="-9"  y="-9"  width="390"  height="520"  displayed="1"  panelState="" />
               </GraphEnvironment>
             </Graph>
             <Gate gating:id="ID603980841" >
               <gating:RectangleGate eventsInside="1"  annoOffsetX="0"  annoOffsetY="0"  tint="#000000"  isTinted="0"  lineWeight="Normal"  userDefined="1"  percentX="0"  percentY="0" >
                 <gating:dimension gating:max="1018.0025244804253" >
                   <data-type:fcs-dimension data-type:name="APC-A" />
                 </gating:dimension>
                 <gating:dimension gating:min="1030.6550156575759" >
                   <data-type:fcs-dimension data-type:name="PI-A" />
                 </gating:dimension>
               </gating:RectangleGate>
             </Gate>
           </Population>
           <Population name="Q2: APC-A+ , PI-A+"  annotation=""  owningGroup="All Samples"  expanded="1"  sortPriority="10"  count="808" >
             <Graph smoothing="0"  backColor="#ffffff"  foreColor="#000000"  type="Pseudocolor"  fast="1"  rowCount="10350" >
               <Axis dimension="x"  name="APC-A"  label=""  auto="auto" />
               <Axis dimension="y"  name="PI-A"  label=""  auto="auto" />
               <GraphSettings level="5%"  smoothingHighResolution="1"  contourHighResolution="1"  histogramSmoothingCount="0"  graphResolution="256"  showOutliers="0"  drawLargeDots="0"  dotsToDraw="8000"  tint="le.chartfill.tinted.40"  lineWeight="le.lineweight.normal"  lineStyle="le.linestyle.solid" />
               <GraphEnvironment showGrid="0"  showAxes="tnlTNL"  showGates="1"  showFreqOnPlots="1"  showGateNameOnPlots="1"  showMedians="0"  showUncomped="0"  addEventParam="0"  lastYAxisName="" >
                 <TextTraits font="SansSerif"  size="12"  name="Labels"  style="plain"  color="#000000"  background="#00ffffff"  just="left" />
                 <TextTraits font="SansSerif"  size="12"  name="LayoutGates"  style="plain"  color="#000000"  background="#00ffffff"  just="left" />
                 <TextTraits font="SansSerif"  size="10"  name="Numbers"  style="plain"  color="#000000"  background="#00ffffff"  just="left" />
                 <TextTraits font="SansSerif"  size="10"  name="Legend"  style="plain"  color="#000000"  background="#00ffffff"  just="left" />
                 <WindowPosition x="-9"  y="-9"  width="390"  height="520"  displayed="1"  panelState="" />
               </GraphEnvironment>
             </Graph>
             <Gate gating:id="ID2098278965" >
               <gating:RectangleGate eventsInside="1"  annoOffsetX="0"  annoOffsetY="0"  tint="#000000"  isTinted="0"  lineWeight="Normal"  userDefined="1"  percentX="0"  percentY="0" >
                 <gating:dimension gating:min="1018.0025244804253" >
                   <data-type:fcs-dimension data-type:name="APC-A" />
                 </gating:dimension>
                 <gating:dimension gating:min="1030.6550156575759" >
                   <data-type:fcs-dimension data-type:name="PI-A" />
                 </gating:dimension>
               </gating:RectangleGate>
             </Gate>
           </Population>
           <Population name="Q3: APC-A+ , PI-A-"  annotation=""  owningGroup="All Samples"  expanded="1"  sortPriority="10"  count="1286" >
             <Graph smoothing="0"  backColor="#ffffff"  foreColor="#000000"  type="Pseudocolor"  fast="1"  rowCount="10350" >
               <Axis dimension="x"  name="APC-A"  label=""  auto="auto" />
               <Axis dimension="y"  name="PI-A"  label=""  auto="auto" />
               <GraphSettings level="5%"  smoothingHighResolution="1"  contourHighResolution="1"  histogramSmoothingCount="0"  graphResolution="256"  showOutliers="0"  drawLargeDots="0"  dotsToDraw="8000"  tint="le.chartfill.tinted.40"  lineWeight="le.lineweight.normal"  lineStyle="le.linestyle.solid" />
               <GraphEnvironment showGrid="0"  showAxes="tnlTNL"  showGates="1"  showFreqOnPlots="1"  showGateNameOnPlots="1"  showMedians="0"  showUncomped="0"  addEventParam="0"  lastYAxisName="" >
                 <TextTraits font="SansSerif"  size="12"  name="Labels"  style="plain"  color="#000000"  background="#00ffffff"  just="left" />
                 <TextTraits font="SansSerif"  size="12"  name="LayoutGates"  style="plain"  color="#000000"  background="#00ffffff"  just="left" />
                 <TextTraits font="SansSerif"  size="10"  name="Numbers"  style="plain"  color="#000000"  background="#00ffffff"  just="left" />
                 <TextTraits font="SansSerif"  size="10"  name="Legend"  style="plain"  color="#000000"  background="#00ffffff"  just="left" />
                 <WindowPosition x="-9"  y="-9"  width="390"  height="520"  displayed="1"  panelState="" />
               </GraphEnvironment>
             </Graph>
             <Gate gating:id="ID1945597368" >
               <gating:RectangleGate eventsInside="1"  annoOffsetX="0"  annoOffsetY="0"  tint="#000000"  isTinted="0"  lineWeight="Normal"  userDefined="1"  percentX="0"  percentY="0" >
                 <gating:dimension gating:min="1018.0025244804253" >
                   <data-type:fcs-dimension data-type:name="APC-A" />
                 </gating:dimension>
                 <gating:dimension gating:max="1030.6550156575759" >
                   <data-type:fcs-dimension data-type:name="PI-A" />
                 </gating:dimension>
               </gating:RectangleGate>
             </Gate>
           </Population>
           <Population name="Q4: APC-A- , PI-A-"  annotation=""  owningGroup="All Samples"  expanded="1"  sortPriority="10"  count="7954" >
             <Graph smoothing="0"  backColor="#ffffff"  foreColor="#000000"  type="Pseudocolor"  fast="1"  rowCount="10350" >
               <Axis dimension="x"  name="APC-A"  label=""  auto="auto" />
               <Axis dimension="y"  name="PI-A"  label=""  auto="auto" />
               <GraphSettings level="5%"  smoothingHighResolution="1"  contourHighResolution="1"  histogramSmoothingCount="0"  graphResolution="256"  showOutliers="0"  drawLargeDots="0"  dotsToDraw="8000"  tint="le.chartfill.tinted.40"  lineWeight="le.lineweight.normal"  lineStyle="le.linestyle.solid" />
               <GraphEnvironment showGrid="0"  showAxes="tnlTNL"  showGates="1"  showFreqOnPlots="1"  showGateNameOnPlots="1"  showMedians="0"  showUncomped="0"  addEventParam="0"  lastYAxisName="" >
                 <TextTraits font="SansSerif"  size="12"  name="Labels"  style="plain"  color="#000000"  background="#00ffffff"  just="left" />
                 <TextTraits font="SansSerif"  size="12"  name="LayoutGates"  style="plain"  color="#000000"  background="#00ffffff"  just="left" />
                 <TextTraits font="SansSerif"  size="10"  name="Numbers"  style="plain"  color="#000000"  background="#00ffffff"  just="left" />
                 <TextTraits font="SansSerif"  size="10"  name="Legend"  style="plain"  color="#000000"  background="#00ffffff"  just="left" />
                 <WindowPosition x="-9"  y="-9"  width="390"  height="520"  displayed="1"  panelState="" />
               </GraphEnvironment>
             </Graph>
             <Gate gating:id="ID2068954754" >
               <gating:RectangleGate eventsInside="1"  annoOffsetX="0"  annoOffsetY="0"  tint="#000000"  isTinted="0"  lineWeight="Normal"  userDefined="1"  percentX="0"  percentY="0" >
                 <gating:dimension gating:max="1018.0025244804253" >
                   <data-type:fcs-dimension data-type:name="APC-A" />
                 </gating:dimension>
                 <gating:dimension gating:max="1030.6550156575759" >
                   <data-type:fcs-dimension data-type:name="PI-A" />
                 </gating:dimension>
               </gating:RectangleGate>
             </Gate>
           </Population>
         </Subpopulations>
       </SampleNode>
     </Sample>
     <Sample>
       <DataSet uri="file:/C:/Users/Administrator/Desktop/新建文件夹%20(3)/LM3%20shFBXO9%231%20Le%20(1).fcs"  sampleID="5" />
       <Transformations>
         <transforms:linear transforms:minRange="0"  transforms:maxRange="262144"  gain="1" >
           <data-type:parameter data-type:name="FSC-A" />
         </transforms:linear>
         <transforms:linear transforms:minRange="0"  transforms:maxRange="262144"  gain="1" >
           <data-type:parameter data-type:name="SSC-A" />
         </transforms:linear>
         <transforms:log transforms:offset="1"  transforms:decades="5.418539922" >
           <data-type:parameter data-type:name="FITC-A" />
         </transforms:log>
         <transforms:log transforms:offset="1"  transforms:decades="5.418539922" >
           <data-type:parameter data-type:name="FITC-H" />
         </transforms:log>
         <transforms:log transforms:offset="1"  transforms:decades="5.418539922" >
           <data-type:parameter data-type:name="PI-A" />
         </transforms:log>
         <transforms:log transforms:offset="1"  transforms:decades="5.418539922" >
           <data-type:parameter data-type:name="PI-H" />
         </transforms:log>
         <transforms:log transforms:offset="1"  transforms:decades="5.418539922" >
           <data-type:parameter data-type:name="APC-A" />
         </transforms:log>
         <transforms:log transforms:offset="1"  transforms:decades="5.418539922" >
           <data-type:parameter data-type:name="APC-H" />
         </transforms:log>
         <transforms:linear transforms:minRange="0"  transforms:maxRange="262144"  gain="0.01" >
           <data-type:parameter data-type:name="Time" />
         </transforms:linear>
       </Transformations>
       <Keywords>
         <Keyword name="CST REGULATORY STATUS"  value="RUO Performance Check" />
         <Keyword name="CST PERFORMANCE EXPIRED"  value="2017-12-28T15:56:00+08:00" />
         <Keyword name="CST BEADS EXPIRED"  value="False" />
         <Keyword name="CST BASELINE DATE"  value="2017-12-27T15:50:41+08:00" />
         <Keyword name="CST SETUP DATE"  value="2017-12-27T15:56:00+08:00" />
         <Keyword name="CYTOMETER CONFIG CREATE DATE"  value="2017-02-13T11:04:11+08:00" />
         <Keyword name="CYTOMETER CONFIG NAME"  value="4-Blue 3-Red 5-Violet" />
         <Keyword name="CST BEADS LOT ID"  value="70466" />
         <Keyword name="CST SETUP STATUS"  value="SUCCESS" />
         <Keyword name="P9MS"  value="0" />
         <Keyword name="P9BS"  value="0" />
         <Keyword name="$P9G"  value="0.01" />
         <Keyword name="$P9E"  value="0,0" />
         <Keyword name="$P9B"  value="32" />
         <Keyword name="$P9R"  value="262144" />
         <Keyword name="$P9N"  value="Time" />
         <Keyword name="P8MS"  value="0" />
         <Keyword name="P8BS"  value="0" />
         <Keyword name="P8DISPLAY"  value="LOG" />
         <Keyword name="$P8G"  value="1.0" />
         <Keyword name="$P8V"  value="650" />
         <Keyword name="$P8E"  value="0,0" />
         <Keyword name="$P8B"  value="32" />
         <Keyword name="$P8R"  value="262144" />
         <Keyword name="$P8N"  value="APC-H" />
         <Keyword name="P7MS"  value="0" />
         <Keyword name="P7BS"  value="67" />
         <Keyword name="P7DISPLAY"  value="LOG" />
         <Keyword name="$P7G"  value="1.0" />
         <Keyword name="$P7V"  value="650" />
         <Keyword name="$P7E"  value="0,0" />
         <Keyword name="$P7B"  value="32" />
         <Keyword name="$P7R"  value="262144" />
         <Keyword name="$P7N"  value="APC-A" />
         <Keyword name="P6MS"  value="0" />
         <Keyword name="P6BS"  value="0" />
         <Keyword name="P6DISPLAY"  value="LOG" />
         <Keyword name="$P6G"  value="1.0" />
         <Keyword name="$P6V"  value="400" />
         <Keyword name="$P6E"  value="0,0" />
         <Keyword name="$P6B"  value="32" />
         <Keyword name="$P6R"  value="262144" />
         <Keyword name="$P6N"  value="PI-H" />
         <Keyword name="P5MS"  value="0" />
         <Keyword name="P5BS"  value="43" />
         <Keyword name="P5DISPLAY"  value="LOG" />
         <Keyword name="$P5G"  value="1.0" />
         <Keyword name="$P5V"  value="400" />
         <Keyword name="$P5E"  value="0,0" />
         <Keyword name="$P5B"  value="32" />
         <Keyword name="$P5R"  value="262144" />
         <Keyword name="$P5N"  value="PI-A" />
         <Keyword name="P4MS"  value="0" />
         <Keyword name="P4BS"  value="0" />
         <Keyword name="P4DISPLAY"  value="LOG" />
         <Keyword name="$P4G"  value="1.0" />
         <Keyword name="$P4V"  value="200" />
         <Keyword name="$P4E"  value="0,0" />
         <Keyword name="$P4B"  value="32" />
         <Keyword name="$P4R"  value="262144" />
         <Keyword name="$P4N"  value="FITC-H" />
         <Keyword name="P3MS"  value="0" />
         <Keyword name="P3BS"  value="59" />
         <Keyword name="P3DISPLAY"  value="LOG" />
         <Keyword name="$P3G"  value="1.0" />
         <Keyword name="$P3V"  value="200" />
         <Keyword name="$P3E"  value="0,0" />
         <Keyword name="$P3B"  value="32" />
         <Keyword name="$P3R"  value="262144" />
         <Keyword name="$P3N"  value="FITC-A" />
         <Keyword name="P2MS"  value="0" />
         <Keyword name="P2BS"  value="0" />
         <Keyword name="P2DISPLAY"  value="LIN" />
         <Keyword name="$P2G"  value="1.0" />
         <Keyword name="$P2V"  value="275" />
         <Keyword name="$P2E"  value="0,0" />
         <Keyword name="$P2B"  value="32" />
         <Keyword name="$P2R"  value="262144" />
         <Keyword name="$P2N"  value="SSC-A" />
         <Keyword name="P1MS"  value="0" />
         <Keyword name="P1BS"  value="0" />
         <Keyword name="P1DISPLAY"  value="LIN" />
         <Keyword name="$P1G"  value="1.0" />
         <Keyword name="$P1V"  value="370" />
         <Keyword name="$P1E"  value="0,0" />
         <Keyword name="$P1B"  value="32" />
         <Keyword name="$P1R"  value="262144" />
         <Keyword name="$P1N"  value="FSC-A" />
         <Keyword name="THRESHOLD"  value="FSC,5000" />
         <Keyword name="APPLY COMPENSATION"  value="TRUE" />
         <Keyword name="SPILL"  value="3,FITC-A,PI-A,APC-A,1,0,0,0,1,0,0,0,1" />
         <Keyword name="$TIMESTEP"  value="0.01" />
         <Keyword name="LASER3ASF"  value="0.77" />
         <Keyword name="LASER3DELAY"  value="31.42" />
         <Keyword name="LASER3NAME"  value="Violet" />
         <Keyword name="LASER2ASF"  value="0.63" />
         <Keyword name="LASER2DELAY"  value="65.63" />
         <Keyword name="LASER2NAME"  value="Red" />
         <Keyword name="LASER1ASF"  value="0.73" />
         <Keyword name="LASER1DELAY"  value="0.00" />
         <Keyword name="LASER1NAME"  value="Blue" />
         <Keyword name="$INST"  value=" " />
         <Keyword name="AUTOBS"  value="TRUE" />
         <Keyword name="FSC ASF"  value="0.62" />
         <Keyword name="$OP"  value="Administrator" />
         <Keyword name="EXPORT TIME"  value="15-JUN-2021-16:33:07" />
         <Keyword name="EXPORT USER NAME"  value="Administrator" />
         <Keyword name="WINDOW EXTENSION"  value="10.00" />
         <Keyword name="CYTNUM"  value="1" />
         <Keyword name="SETTINGS"  value="Cytometer" />
         <Keyword name="$CYT"  value="FACSCelesta" />
         <Keyword name="$ETIM"  value="17:02:22" />
         <Keyword name="$BTIM"  value="17:01:57" />
         <Keyword name="$DATE"  value="07-APR-2022" />
         <Keyword name="GUID"  value="e03f94b8-58ca-4453-b5b7-2b09208f29fe" />
         <Keyword name="EXPERIMENT NAME"  value="411 diaowang" />
         <Keyword name="$SRC"  value="2022-4-7" />
         <Keyword name="TUBE NAME"  value="lm3 a LE_004" />
         <Keyword name="CREATOR"  value="BD FACSDiva Software Version 8.0.1.1" />
         <Keyword name="$NEXTDATA"  value="0" />
         <Keyword name="$DATATYPE"  value="F" />
         <Keyword name="$BYTEORD"  value="4,3,2,1" />
         <Keyword name="$MODE"  value="L" />
         <Keyword name="$PAR"  value="9" />
         <Keyword name="$TOT"  value="10255              " />
         <Keyword name="$SYS"  value="Windows 7 6.1" />
         <Keyword name="$FIL"  value="2022-4-7_lm3 a LE_004_021.fcs" />
         <Keyword name="$ENDDATA"  value="371416             " />
         <Keyword name="$BEGINDATA"  value="2237" />
         <Keyword name="$ENDSTEXT"  value="0" />
         <Keyword name="$BEGINSTEXT"  value="0" />
         <Keyword name="$ENDANALYSIS"  value="0" />
         <Keyword name="$BEGINANALYSIS"  value="0" />
         <Keyword name="FJ_FCS_VERSION"  value="3" />
         <Keyword name="$P1S"  value="" />
         <Keyword name="$P2S"  value="" />
         <Keyword name="$P3S"  value="" />
         <Keyword name="$P4S"  value="" />
         <Keyword name="$P5S"  value="" />
         <Keyword name="$P6S"  value="" />
         <Keyword name="$P7S"  value="" />
         <Keyword name="$P8S"  value="" />
         <Keyword name="$P9S"  value="" />
       </Keywords>
       <SampleNode name="2022-4-7_lm3 a LE_004_021.fcs"  annotation=""  owningGroup=""  expanded="1"  sortPriority="10"  count="10255"  sampleID="5" >
         <Graph smoothing="0"  backColor="#ffffff"  foreColor="#000000"  type="Pseudocolor"  fast="1"  rowCount="10255" >
           <Axis dimension="x"  name="FSC-A"  label=""  auto="auto" />
           <Axis dimension="y"  name="SSC-A"  label=""  auto="auto" />
           <GraphSettings level="5%"  smoothingHighResolution="1"  contourHighResolution="1"  histogramSmoothingCount="0"  graphResolution="256"  showOutliers="0"  drawLargeDots="0"  dotsToDraw="8000"  tint="le.chartfill.tinted.40"  lineWeight="le.lineweight.normal"  lineStyle="le.linestyle.solid" />
           <GraphEnvironment showGrid="0"  showAxes="tnlTNL"  showGates="1"  showFreqOnPlots="1"  showGateNameOnPlots="1"  showMedians="0"  showUncomped="0"  addEventParam="0"  lastYAxisName="" >
             <TextTraits font="SansSerif"  size="12"  name="Labels"  style="plain"  color="#000000"  background="#00ffffff"  just="left" />
             <TextTraits font="SansSerif"  size="12"  name="LayoutGates"  style="plain"  color="#000000"  background="#00ffffff"  just="left" />
             <TextTraits font="SansSerif"  size="10"  name="Numbers"  style="plain"  color="#000000"  background="#00ffffff"  just="left" />
             <TextTraits font="SansSerif"  size="10"  name="Legend"  style="plain"  color="#000000"  background="#00ffffff"  just="left" />
           </GraphEnvironment>
         </Graph>
         <Subpopulations>
           <Population name="Q1: APC-A- , PI-A+"  annotation=""  owningGroup="All Samples"  expanded="1"  sortPriority="10"  count="825" >
             <Graph smoothing="0"  backColor="#ffffff"  foreColor="#000000"  type="Pseudocolor"  fast="1"  rowCount="10255" >
               <Axis dimension="x"  name="APC-A"  label=""  auto="auto" />
               <Axis dimension="y"  name="PI-A"  label=""  auto="auto" />
               <GraphSettings level="5%"  smoothingHighResolution="1"  contourHighResolution="1"  histogramSmoothingCount="0"  graphResolution="256"  showOutliers="0"  drawLargeDots="0"  dotsToDraw="8000"  tint="le.chartfill.tinted.40"  lineWeight="le.lineweight.normal"  lineStyle="le.linestyle.solid" />
               <GraphEnvironment showGrid="0"  showAxes="tnlTNL"  showGates="1"  showFreqOnPlots="1"  showGateNameOnPlots="1"  showMedians="0"  showUncomped="0"  addEventParam="0"  lastYAxisName="" >
                 <TextTraits font="SansSerif"  size="12"  name="Labels"  style="plain"  color="#000000"  background="#00ffffff"  just="left" />
                 <TextTraits font="SansSerif"  size="12"  name="LayoutGates"  style="plain"  color="#000000"  background="#00ffffff"  just="left" />
                 <TextTraits font="SansSerif"  size="10"  name="Numbers"  style="plain"  color="#000000"  background="#00ffffff"  just="left" />
                 <TextTraits font="SansSerif"  size="10"  name="Legend"  style="plain"  color="#000000"  background="#00ffffff"  just="left" />
                 <WindowPosition x="-9"  y="-9"  width="390"  height="520"  displayed="1"  panelState="" />
               </GraphEnvironment>
             </Graph>
             <Gate gating:id="ID1220215759" >
               <gating:RectangleGate eventsInside="1"  annoOffsetX="0"  annoOffsetY="0"  tint="#000000"  isTinted="0"  lineWeight="Normal"  userDefined="1"  percentX="0"  percentY="0" >
                 <gating:dimension gating:max="1018.0025244804253" >
                   <data-type:fcs-dimension data-type:name="APC-A" />
                 </gating:dimension>
                 <gating:dimension gating:min="1030.6550156575759" >
                   <data-type:fcs-dimension data-type:name="PI-A" />
                 </gating:dimension>
               </gating:RectangleGate>
             </Gate>
           </Population>
           <Population name="Q2: APC-A+ , PI-A+"  annotation=""  owningGroup="All Samples"  expanded="1"  sortPriority="10"  count="930" >
             <Graph smoothing="0"  backColor="#ffffff"  foreColor="#000000"  type="Pseudocolor"  fast="1"  rowCount="10255" >
               <Axis dimension="x"  name="APC-A"  label=""  auto="auto" />
               <Axis dimension="y"  name="PI-A"  label=""  auto="auto" />
               <GraphSettings level="5%"  smoothingHighResolution="1"  contourHighResolution="1"  histogramSmoothingCount="0"  graphResolution="256"  showOutliers="0"  drawLargeDots="0"  dotsToDraw="8000"  tint="le.chartfill.tinted.40"  lineWeight="le.lineweight.normal"  lineStyle="le.linestyle.solid" />
               <GraphEnvironment showGrid="0"  showAxes="tnlTNL"  showGates="1"  showFreqOnPlots="1"  showGateNameOnPlots="1"  showMedians="0"  showUncomped="0"  addEventParam="0"  lastYAxisName="" >
                 <TextTraits font="SansSerif"  size="12"  name="Labels"  style="plain"  color="#000000"  background="#00ffffff"  just="left" />
                 <TextTraits font="SansSerif"  size="12"  name="LayoutGates"  style="plain"  color="#000000"  background="#00ffffff"  just="left" />
                 <TextTraits font="SansSerif"  size="10"  name="Numbers"  style="plain"  color="#000000"  background="#00ffffff"  just="left" />
                 <TextTraits font="SansSerif"  size="10"  name="Legend"  style="plain"  color="#000000"  background="#00ffffff"  just="left" />
                 <WindowPosition x="-9"  y="-9"  width="390"  height="520"  displayed="1"  panelState="" />
               </GraphEnvironment>
             </Graph>
             <Gate gating:id="ID1560473320" >
               <gating:RectangleGate eventsInside="1"  annoOffsetX="0"  annoOffsetY="0"  tint="#000000"  isTinted="0"  lineWeight="Normal"  userDefined="1"  percentX="0"  percentY="0" >
                 <gating:dimension gating:min="1018.0025244804253" >
                   <data-type:fcs-dimension data-type:name="APC-A" />
                 </gating:dimension>
                 <gating:dimension gating:min="1030.6550156575759" >
                   <data-type:fcs-dimension data-type:name="PI-A" />
                 </gating:dimension>
               </gating:RectangleGate>
             </Gate>
           </Population>
           <Population name="Q3: APC-A+ , PI-A-"  annotation=""  owningGroup="All Samples"  expanded="1"  sortPriority="10"  count="4716" >
             <Graph smoothing="0"  backColor="#ffffff"  foreColor="#000000"  type="Pseudocolor"  fast="1"  rowCount="10255" >
               <Axis dimension="x"  name="APC-A"  label=""  auto="auto" />
               <Axis dimension="y"  name="PI-A"  label=""  auto="auto" />
               <GraphSettings level="5%"  smoothingHighResolution="1"  contourHighResolution="1"  histogramSmoothingCount="0"  graphResolution="256"  showOutliers="0"  drawLargeDots="0"  dotsToDraw="8000"  tint="le.chartfill.tinted.40"  lineWeight="le.lineweight.normal"  lineStyle="le.linestyle.solid" />
               <GraphEnvironment showGrid="0"  showAxes="tnlTNL"  showGates="1"  showFreqOnPlots="1"  showGateNameOnPlots="1"  showMedians="0"  showUncomped="0"  addEventParam="0"  lastYAxisName="" >
                 <TextTraits font="SansSerif"  size="12"  name="Labels"  style="plain"  color="#000000"  background="#00ffffff"  just="left" />
                 <TextTraits font="SansSerif"  size="12"  name="LayoutGates"  style="plain"  color="#000000"  background="#00ffffff"  just="left" />
                 <TextTraits font="SansSerif"  size="10"  name="Numbers"  style="plain"  color="#000000"  background="#00ffffff"  just="left" />
                 <TextTraits font="SansSerif"  size="10"  name="Legend"  style="plain"  color="#000000"  background="#00ffffff"  just="left" />
                 <WindowPosition x="-9"  y="-9"  width="390"  height="520"  displayed="1"  panelState="" />
               </GraphEnvironment>
             </Graph>
             <Gate gating:id="ID1579158945" >
               <gating:RectangleGate eventsInside="1"  annoOffsetX="0"  annoOffsetY="0"  tint="#000000"  isTinted="0"  lineWeight="Normal"  userDefined="1"  percentX="0"  percentY="0" >
                 <gating:dimension gating:min="1018.0025244804253" >
                   <data-type:fcs-dimension data-type:name="APC-A" />
                 </gating:dimension>
                 <gating:dimension gating:max="1030.6550156575759" >
                   <data-type:fcs-dimension data-type:name="PI-A" />
                 </gating:dimension>
               </gating:RectangleGate>
             </Gate>
           </Population>
           <Population name="Q4: APC-A- , PI-A-"  annotation=""  owningGroup="All Samples"  expanded="1"  sortPriority="10"  count="3784" >
             <Graph smoothing="0"  backColor="#ffffff"  foreColor="#000000"  type="Pseudocolor"  fast="1"  rowCount="10255" >
               <Axis dimension="x"  name="APC-A"  label=""  auto="auto" />
               <Axis dimension="y"  name="PI-A"  label=""  auto="auto" />
               <GraphSettings level="5%"  smoothingHighResolution="1"  contourHighResolution="1"  histogramSmoothingCount="0"  graphResolution="256"  showOutliers="0"  drawLargeDots="0"  dotsToDraw="8000"  tint="le.chartfill.tinted.40"  lineWeight="le.lineweight.normal"  lineStyle="le.linestyle.solid" />
               <GraphEnvironment showGrid="0"  showAxes="tnlTNL"  showGates="1"  showFreqOnPlots="1"  showGateNameOnPlots="1"  showMedians="0"  showUncomped="0"  addEventParam="0"  lastYAxisName="" >
                 <TextTraits font="SansSerif"  size="12"  name="Labels"  style="plain"  color="#000000"  background="#00ffffff"  just="left" />
                 <TextTraits font="SansSerif"  size="12"  name="LayoutGates"  style="plain"  color="#000000"  background="#00ffffff"  just="left" />
                 <TextTraits font="SansSerif"  size="10"  name="Numbers"  style="plain"  color="#000000"  background="#00ffffff"  just="left" />
                 <TextTraits font="SansSerif"  size="10"  name="Legend"  style="plain"  color="#000000"  background="#00ffffff"  just="left" />
                 <WindowPosition x="-9"  y="-9"  width="390"  height="520"  displayed="1"  panelState="" />
               </GraphEnvironment>
             </Graph>
             <Gate gating:id="ID931779744" >
               <gating:RectangleGate eventsInside="1"  annoOffsetX="0"  annoOffsetY="0"  tint="#000000"  isTinted="0"  lineWeight="Normal"  userDefined="1"  percentX="0"  percentY="0" >
                 <gating:dimension gating:max="1018.0025244804253" >
                   <data-type:fcs-dimension data-type:name="APC-A" />
                 </gating:dimension>
                 <gating:dimension gating:max="1030.6550156575759" >
                   <data-type:fcs-dimension data-type:name="PI-A" />
                 </gating:dimension>
               </gating:RectangleGate>
             </Gate>
           </Population>
         </Subpopulations>
       </SampleNode>
     </Sample>
     <Sample>
       <DataSet uri="file:/C:/Users/Administrator/Desktop/新建文件夹%20(3)/LM3%20shFBXO9%231%20Le%20(2).fcs"  sampleID="6" />
       <Transformations>
         <transforms:linear transforms:minRange="0"  transforms:maxRange="262144"  gain="1" >
           <data-type:parameter data-type:name="FSC-A" />
         </transforms:linear>
         <transforms:linear transforms:minRange="0"  transforms:maxRange="262144"  gain="1" >
           <data-type:parameter data-type:name="SSC-A" />
         </transforms:linear>
         <transforms:log transforms:offset="1"  transforms:decades="5.418539922" >
           <data-type:parameter data-type:name="FITC-A" />
         </transforms:log>
         <transforms:log transforms:offset="1"  transforms:decades="5.418539922" >
           <data-type:parameter data-type:name="FITC-H" />
         </transforms:log>
         <transforms:log transforms:offset="1"  transforms:decades="5.418539922" >
           <data-type:parameter data-type:name="PI-A" />
         </transforms:log>
         <transforms:log transforms:offset="1"  transforms:decades="5.418539922" >
           <data-type:parameter data-type:name="PI-H" />
         </transforms:log>
         <transforms:log transforms:offset="1"  transforms:decades="5.418539922" >
           <data-type:parameter data-type:name="APC-A" />
         </transforms:log>
         <transforms:log transforms:offset="1"  transforms:decades="5.418539922" >
           <data-type:parameter data-type:name="APC-H" />
         </transforms:log>
         <transforms:linear transforms:minRange="0"  transforms:maxRange="262144"  gain="0.01" >
           <data-type:parameter data-type:name="Time" />
         </transforms:linear>
       </Transformations>
       <Keywords>
         <Keyword name="CST REGULATORY STATUS"  value="RUO Performance Check" />
         <Keyword name="CST PERFORMANCE EXPIRED"  value="2017-12-28T15:56:00+08:00" />
         <Keyword name="CST BEADS EXPIRED"  value="False" />
         <Keyword name="CST BASELINE DATE"  value="2017-12-27T15:50:41+08:00" />
         <Keyword name="CST SETUP DATE"  value="2017-12-27T15:56:00+08:00" />
         <Keyword name="CYTOMETER CONFIG CREATE DATE"  value="2017-02-13T11:04:11+08:00" />
         <Keyword name="CYTOMETER CONFIG NAME"  value="4-Blue 3-Red 5-Violet" />
         <Keyword name="CST BEADS LOT ID"  value="70466" />
         <Keyword name="CST SETUP STATUS"  value="SUCCESS" />
         <Keyword name="P9MS"  value="0" />
         <Keyword name="P9BS"  value="0" />
         <Keyword name="$P9G"  value="0.01" />
         <Keyword name="$P9E"  value="0,0" />
         <Keyword name="$P9B"  value="32" />
         <Keyword name="$P9R"  value="262144" />
         <Keyword name="$P9N"  value="Time" />
         <Keyword name="P8MS"  value="0" />
         <Keyword name="P8BS"  value="0" />
         <Keyword name="P8DISPLAY"  value="LOG" />
         <Keyword name="$P8G"  value="1.0" />
         <Keyword name="$P8V"  value="650" />
         <Keyword name="$P8E"  value="0,0" />
         <Keyword name="$P8B"  value="32" />
         <Keyword name="$P8R"  value="262144" />
         <Keyword name="$P8N"  value="APC-H" />
         <Keyword name="P7MS"  value="0" />
         <Keyword name="P7BS"  value="82" />
         <Keyword name="P7DISPLAY"  value="LOG" />
         <Keyword name="$P7G"  value="1.0" />
         <Keyword name="$P7V"  value="650" />
         <Keyword name="$P7E"  value="0,0" />
         <Keyword name="$P7B"  value="32" />
         <Keyword name="$P7R"  value="262144" />
         <Keyword name="$P7N"  value="APC-A" />
         <Keyword name="P6MS"  value="0" />
         <Keyword name="P6BS"  value="0" />
         <Keyword name="P6DISPLAY"  value="LOG" />
         <Keyword name="$P6G"  value="1.0" />
         <Keyword name="$P6V"  value="400" />
         <Keyword name="$P6E"  value="0,0" />
         <Keyword name="$P6B"  value="32" />
         <Keyword name="$P6R"  value="262144" />
         <Keyword name="$P6N"  value="PI-H" />
         <Keyword name="P5MS"  value="0" />
         <Keyword name="P5BS"  value="64" />
         <Keyword name="P5DISPLAY"  value="LOG" />
         <Keyword name="$P5G"  value="1.0" />
         <Keyword name="$P5V"  value="400" />
         <Keyword name="$P5E"  value="0,0" />
         <Keyword name="$P5B"  value="32" />
         <Keyword name="$P5R"  value="262144" />
         <Keyword name="$P5N"  value="PI-A" />
         <Keyword name="P4MS"  value="0" />
         <Keyword name="P4BS"  value="0" />
         <Keyword name="P4DISPLAY"  value="LOG" />
         <Keyword name="$P4G"  value="1.0" />
         <Keyword name="$P4V"  value="200" />
         <Keyword name="$P4E"  value="0,0" />
         <Keyword name="$P4B"  value="32" />
         <Keyword name="$P4R"  value="262144" />
         <Keyword name="$P4N"  value="FITC-H" />
         <Keyword name="P3MS"  value="0" />
         <Keyword name="P3BS"  value="60" />
         <Keyword name="P3DISPLAY"  value="LOG" />
         <Keyword name="$P3G"  value="1.0" />
         <Keyword name="$P3V"  value="200" />
         <Keyword name="$P3E"  value="0,0" />
         <Keyword name="$P3B"  value="32" />
         <Keyword name="$P3R"  value="262144" />
         <Keyword name="$P3N"  value="FITC-A" />
         <Keyword name="P2MS"  value="0" />
         <Keyword name="P2BS"  value="0" />
         <Keyword name="P2DISPLAY"  value="LIN" />
         <Keyword name="$P2G"  value="1.0" />
         <Keyword name="$P2V"  value="275" />
         <Keyword name="$P2E"  value="0,0" />
         <Keyword name="$P2B"  value="32" />
         <Keyword name="$P2R"  value="262144" />
         <Keyword name="$P2N"  value="SSC-A" />
         <Keyword name="P1MS"  value="0" />
         <Keyword name="P1BS"  value="0" />
         <Keyword name="P1DISPLAY"  value="LIN" />
         <Keyword name="$P1G"  value="1.0" />
         <Keyword name="$P1V"  value="370" />
         <Keyword name="$P1E"  value="0,0" />
         <Keyword name="$P1B"  value="32" />
         <Keyword name="$P1R"  value="262144" />
         <Keyword name="$P1N"  value="FSC-A" />
         <Keyword name="THRESHOLD"  value="FSC,5000" />
         <Keyword name="APPLY COMPENSATION"  value="TRUE" />
         <Keyword name="SPILL"  value="3,FITC-A,PI-A,APC-A,1,0,0,0,1,0,0,0,1" />
         <Keyword name="$TIMESTEP"  value="0.01" />
         <Keyword name="LASER3ASF"  value="0.77" />
         <Keyword name="LASER3DELAY"  value="31.42" />
         <Keyword name="LASER3NAME"  value="Violet" />
         <Keyword name="LASER2ASF"  value="0.63" />
         <Keyword name="LASER2DELAY"  value="65.63" />
         <Keyword name="LASER2NAME"  value="Red" />
         <Keyword name="LASER1ASF"  value="0.73" />
         <Keyword name="LASER1DELAY"  value="0.00" />
         <Keyword name="LASER1NAME"  value="Blue" />
         <Keyword name="$INST"  value=" " />
         <Keyword name="AUTOBS"  value="TRUE" />
         <Keyword name="FSC ASF"  value="0.62" />
         <Keyword name="$OP"  value="Administrator" />
         <Keyword name="EXPORT TIME"  value="15-JUN-2021-16:33:07" />
         <Keyword name="EXPORT USER NAME"  value="Administrator" />
         <Keyword name="WINDOW EXTENSION"  value="10.00" />
         <Keyword name="CYTNUM"  value="1" />
         <Keyword name="SETTINGS"  value="Cytometer" />
         <Keyword name="$CYT"  value="FACSCelesta" />
         <Keyword name="$ETIM"  value="17:01:20" />
         <Keyword name="$BTIM"  value="17:00:45" />
         <Keyword name="$DATE"  value="07-APR-2022" />
         <Keyword name="GUID"  value="90372667-ee78-4255-a2bd-df2853718161" />
         <Keyword name="EXPERIMENT NAME"  value="411 diaowang" />
         <Keyword name="$SRC"  value="2022-4-7" />
         <Keyword name="TUBE NAME"  value="lm3 a LE_003" />
         <Keyword name="CREATOR"  value="BD FACSDiva Software Version 8.0.1.1" />
         <Keyword name="$NEXTDATA"  value="0" />
         <Keyword name="$DATATYPE"  value="F" />
         <Keyword name="$BYTEORD"  value="4,3,2,1" />
         <Keyword name="$MODE"  value="L" />
         <Keyword name="$PAR"  value="9" />
         <Keyword name="$TOT"  value="10366              " />
         <Keyword name="$SYS"  value="Windows 7 6.1" />
         <Keyword name="$FIL"  value="2022-4-7_lm3 a LE_003_020.fcs" />
         <Keyword name="$ENDDATA"  value="375412             " />
         <Keyword name="$BEGINDATA"  value="2237" />
         <Keyword name="$ENDSTEXT"  value="0" />
         <Keyword name="$BEGINSTEXT"  value="0" />
         <Keyword name="$ENDANALYSIS"  value="0" />
         <Keyword name="$BEGINANALYSIS"  value="0" />
         <Keyword name="FJ_FCS_VERSION"  value="3" />
         <Keyword name="$P1S"  value="" />
         <Keyword name="$P2S"  value="" />
         <Keyword name="$P3S"  value="" />
         <Keyword name="$P4S"  value="" />
         <Keyword name="$P5S"  value="" />
         <Keyword name="$P6S"  value="" />
         <Keyword name="$P7S"  value="" />
         <Keyword name="$P8S"  value="" />
         <Keyword name="$P9S"  value="" />
       </Keywords>
       <SampleNode name="2022-4-7_lm3 a LE_003_020.fcs"  annotation=""  owningGroup=""  expanded="1"  sortPriority="10"  count="10366"  sampleID="6" >
         <Graph smoothing="0"  backColor="#ffffff"  foreColor="#000000"  type="Pseudocolor"  fast="1"  rowCount="10366" >
           <Axis dimension="x"  name="FSC-A"  label=""  auto="auto" />
           <Axis dimension="y"  name="SSC-A"  label=""  auto="auto" />
           <GraphSettings level="5%"  smoothingHighResolution="1"  contourHighResolution="1"  histogramSmoothingCount="0"  graphResolution="256"  showOutliers="0"  drawLargeDots="0"  dotsToDraw="8000"  tint="le.chartfill.tinted.40"  lineWeight="le.lineweight.normal"  lineStyle="le.linestyle.solid" />
           <GraphEnvironment showGrid="0"  showAxes="tnlTNL"  showGates="1"  showFreqOnPlots="1"  showGateNameOnPlots="1"  showMedians="0"  showUncomped="0"  addEventParam="0"  lastYAxisName="" >
             <TextTraits font="SansSerif"  size="12"  name="Labels"  style="plain"  color="#000000"  background="#00ffffff"  just="left" />
             <TextTraits font="SansSerif"  size="12"  name="LayoutGates"  style="plain"  color="#000000"  background="#00ffffff"  just="left" />
             <TextTraits font="SansSerif"  size="10"  name="Numbers"  style="plain"  color="#000000"  background="#00ffffff"  just="left" />
             <TextTraits font="SansSerif"  size="10"  name="Legend"  style="plain"  color="#000000"  background="#00ffffff"  just="left" />
           </GraphEnvironment>
         </Graph>
         <Subpopulations>
           <Population name="Q1: APC-A- , PI-A+"  annotation=""  owningGroup="All Samples"  expanded="1"  sortPriority="10"  count="908" >
             <Graph smoothing="0"  backColor="#ffffff"  foreColor="#000000"  type="Pseudocolor"  fast="1"  rowCount="10366" >
               <Axis dimension="x"  name="APC-A"  label=""  auto="auto" />
               <Axis dimension="y"  name="PI-A"  label=""  auto="auto" />
               <GraphSettings level="5%"  smoothingHighResolution="1"  contourHighResolution="1"  histogramSmoothingCount="0"  graphResolution="256"  showOutliers="0"  drawLargeDots="0"  dotsToDraw="8000"  tint="le.chartfill.tinted.40"  lineWeight="le.lineweight.normal"  lineStyle="le.linestyle.solid" />
               <GraphEnvironment showGrid="0"  showAxes="tnlTNL"  showGates="1"  showFreqOnPlots="1"  showGateNameOnPlots="1"  showMedians="0"  showUncomped="0"  addEventParam="0"  lastYAxisName="" >
                 <TextTraits font="SansSerif"  size="12"  name="Labels"  style="plain"  color="#000000"  background="#00ffffff"  just="left" />
                 <TextTraits font="SansSerif"  size="12"  name="LayoutGates"  style="plain"  color="#000000"  background="#00ffffff"  just="left" />
                 <TextTraits font="SansSerif"  size="10"  name="Numbers"  style="plain"  color="#000000"  background="#00ffffff"  just="left" />
                 <TextTraits font="SansSerif"  size="10"  name="Legend"  style="plain"  color="#000000"  background="#00ffffff"  just="left" />
                 <WindowPosition x="-9"  y="-9"  width="390"  height="520"  displayed="1"  panelState="" />
               </GraphEnvironment>
             </Graph>
             <Gate gating:id="ID2025916192" >
               <gating:RectangleGate eventsInside="1"  annoOffsetX="0"  annoOffsetY="0"  tint="#000000"  isTinted="0"  lineWeight="Normal"  userDefined="1"  percentX="0"  percentY="0" >
                 <gating:dimension gating:max="1018.0025244804253" >
                   <data-type:fcs-dimension data-type:name="APC-A" />
                 </gating:dimension>
                 <gating:dimension gating:min="1030.6550156575759" >
                   <data-type:fcs-dimension data-type:name="PI-A" />
                 </gating:dimension>
               </gating:RectangleGate>
             </Gate>
           </Population>
           <Population name="Q2: APC-A+ , PI-A+"  annotation=""  owningGroup="All Samples"  expanded="1"  sortPriority="10"  count="935" >
             <Graph smoothing="0"  backColor="#ffffff"  foreColor="#000000"  type="Pseudocolor"  fast="1"  rowCount="10366" >
               <Axis dimension="x"  name="APC-A"  label=""  auto="auto" />
               <Axis dimension="y"  name="PI-A"  label=""  auto="auto" />
               <GraphSettings level="5%"  smoothingHighResolution="1"  contourHighResolution="1"  histogramSmoothingCount="0"  graphResolution="256"  showOutliers="0"  drawLargeDots="0"  dotsToDraw="8000"  tint="le.chartfill.tinted.40"  lineWeight="le.lineweight.normal"  lineStyle="le.linestyle.solid" />
               <GraphEnvironment showGrid="0"  showAxes="tnlTNL"  showGates="1"  showFreqOnPlots="1"  showGateNameOnPlots="1"  showMedians="0"  showUncomped="0"  addEventParam="0"  lastYAxisName="" >
                 <TextTraits font="SansSerif"  size="12"  name="Labels"  style="plain"  color="#000000"  background="#00ffffff"  just="left" />
                 <TextTraits font="SansSerif"  size="12"  name="LayoutGates"  style="plain"  color="#000000"  background="#00ffffff"  just="left" />
                 <TextTraits font="SansSerif"  size="10"  name="Numbers"  style="plain"  color="#000000"  background="#00ffffff"  just="left" />
                 <TextTraits font="SansSerif"  size="10"  name="Legend"  style="plain"  color="#000000"  background="#00ffffff"  just="left" />
                 <WindowPosition x="-9"  y="-9"  width="390"  height="520"  displayed="1"  panelState="" />
               </GraphEnvironment>
             </Graph>
             <Gate gating:id="ID1844916310" >
               <gating:RectangleGate eventsInside="1"  annoOffsetX="0"  annoOffsetY="0"  tint="#000000"  isTinted="0"  lineWeight="Normal"  userDefined="1"  percentX="0"  percentY="0" >
                 <gating:dimension gating:min="1018.0025244804253" >
                   <data-type:fcs-dimension data-type:name="APC-A" />
                 </gating:dimension>
                 <gating:dimension gating:min="1030.6550156575759" >
                   <data-type:fcs-dimension data-type:name="PI-A" />
                 </gating:dimension>
               </gating:RectangleGate>
             </Gate>
           </Population>
           <Population name="Q3: APC-A+ , PI-A-"  annotation=""  owningGroup="All Samples"  expanded="1"  sortPriority="10"  count="4740" >
             <Graph smoothing="0"  backColor="#ffffff"  foreColor="#000000"  type="Pseudocolor"  fast="1"  rowCount="10366" >
               <Axis dimension="x"  name="APC-A"  label=""  auto="auto" />
               <Axis dimension="y"  name="PI-A"  label=""  auto="auto" />
               <GraphSettings level="5%"  smoothingHighResolution="1"  contourHighResolution="1"  histogramSmoothingCount="0"  graphResolution="256"  showOutliers="0"  drawLargeDots="0"  dotsToDraw="8000"  tint="le.chartfill.tinted.40"  lineWeight="le.lineweight.normal"  lineStyle="le.linestyle.solid" />
               <GraphEnvironment showGrid="0"  showAxes="tnlTNL"  showGates="1"  showFreqOnPlots="1"  showGateNameOnPlots="1"  showMedians="0"  showUncomped="0"  addEventParam="0"  lastYAxisName="" >
                 <TextTraits font="SansSerif"  size="12"  name="Labels"  style="plain"  color="#000000"  background="#00ffffff"  just="left" />
                 <TextTraits font="SansSerif"  size="12"  name="LayoutGates"  style="plain"  color="#000000"  background="#00ffffff"  just="left" />
                 <TextTraits font="SansSerif"  size="10"  name="Numbers"  style="plain"  color="#000000"  background="#00ffffff"  just="left" />
                 <TextTraits font="SansSerif"  size="10"  name="Legend"  style="plain"  color="#000000"  background="#00ffffff"  just="left" />
                 <WindowPosition x="-9"  y="-9"  width="390"  height="520"  displayed="1"  panelState="" />
               </GraphEnvironment>
             </Graph>
             <Gate gating:id="ID1804792076" >
               <gating:RectangleGate eventsInside="1"  annoOffsetX="0"  annoOffsetY="0"  tint="#000000"  isTinted="0"  lineWeight="Normal"  userDefined="1"  percentX="0"  percentY="0" >
                 <gating:dimension gating:min="1018.0025244804253" >
                   <data-type:fcs-dimension data-type:name="APC-A" />
                 </gating:dimension>
                 <gating:dimension gating:max="1030.6550156575759" >
                   <data-type:fcs-dimension data-type:name="PI-A" />
                 </gating:dimension>
               </gating:RectangleGate>
             </Gate>
           </Population>
           <Population name="Q4: APC-A- , PI-A-"  annotation=""  owningGroup="All Samples"  expanded="1"  sortPriority="10"  count="3783" >
             <Graph smoothing="0"  backColor="#ffffff"  foreColor="#000000"  type="Pseudocolor"  fast="1"  rowCount="10366" >
               <Axis dimension="x"  name="APC-A"  label=""  auto="auto" />
               <Axis dimension="y"  name="PI-A"  label=""  auto="auto" />
               <GraphSettings level="5%"  smoothingHighResolution="1"  contourHighResolution="1"  histogramSmoothingCount="0"  graphResolution="256"  showOutliers="0"  drawLargeDots="0"  dotsToDraw="8000"  tint="le.chartfill.tinted.40"  lineWeight="le.lineweight.normal"  lineStyle="le.linestyle.solid" />
               <GraphEnvironment showGrid="0"  showAxes="tnlTNL"  showGates="1"  showFreqOnPlots="1"  showGateNameOnPlots="1"  showMedians="0"  showUncomped="0"  addEventParam="0"  lastYAxisName="" >
                 <TextTraits font="SansSerif"  size="12"  name="Labels"  style="plain"  color="#000000"  background="#00ffffff"  just="left" />
                 <TextTraits font="SansSerif"  size="12"  name="LayoutGates"  style="plain"  color="#000000"  background="#00ffffff"  just="left" />
                 <TextTraits font="SansSerif"  size="10"  name="Numbers"  style="plain"  color="#000000"  background="#00ffffff"  just="left" />
                 <TextTraits font="SansSerif"  size="10"  name="Legend"  style="plain"  color="#000000"  background="#00ffffff"  just="left" />
                 <WindowPosition x="-9"  y="-9"  width="390"  height="520"  displayed="1"  panelState="" />
               </GraphEnvironment>
             </Graph>
             <Gate gating:id="ID173995342" >
               <gating:RectangleGate eventsInside="1"  annoOffsetX="0"  annoOffsetY="0"  tint="#000000"  isTinted="0"  lineWeight="Normal"  userDefined="1"  percentX="0"  percentY="0" >
                 <gating:dimension gating:max="1018.0025244804253" >
                   <data-type:fcs-dimension data-type:name="APC-A" />
                 </gating:dimension>
                 <gating:dimension gating:max="1030.6550156575759" >
                   <data-type:fcs-dimension data-type:name="PI-A" />
                 </gating:dimension>
               </gating:RectangleGate>
             </Gate>
           </Population>
         </Subpopulations>
       </SampleNode>
     </Sample>
     <Sample>
       <DataSet uri="file:/C:/Users/Administrator/Desktop/新建文件夹%20(3)/LM3%20shFBXO9%231%20(2).fcs"  sampleID="3" />
       <Transformations>
         <transforms:linear transforms:minRange="0"  transforms:maxRange="262144"  gain="1" >
           <data-type:parameter data-type:name="FSC-A" />
         </transforms:linear>
         <transforms:linear transforms:minRange="0"  transforms:maxRange="262144"  gain="1" >
           <data-type:parameter data-type:name="SSC-A" />
         </transforms:linear>
         <transforms:log transforms:offset="1"  transforms:decades="5.418539922" >
           <data-type:parameter data-type:name="FITC-A" />
         </transforms:log>
         <transforms:log transforms:offset="1"  transforms:decades="5.418539922" >
           <data-type:parameter data-type:name="FITC-H" />
         </transforms:log>
         <transforms:log transforms:offset="1"  transforms:decades="5.418539922" >
           <data-type:parameter data-type:name="PI-A" />
         </transforms:log>
         <transforms:log transforms:offset="1"  transforms:decades="5.418539922" >
           <data-type:parameter data-type:name="PI-H" />
         </transforms:log>
         <transforms:log transforms:offset="1"  transforms:decades="5.418539922" >
           <data-type:parameter data-type:name="APC-A" />
         </transforms:log>
         <transforms:log transforms:offset="1"  transforms:decades="5.418539922" >
           <data-type:parameter data-type:name="APC-H" />
         </transforms:log>
         <transforms:linear transforms:minRange="0"  transforms:maxRange="262144"  gain="0.01" >
           <data-type:parameter data-type:name="Time" />
         </transforms:linear>
       </Transformations>
       <Keywords>
         <Keyword name="CST REGULATORY STATUS"  value="RUO Performance Check" />
         <Keyword name="CST PERFORMANCE EXPIRED"  value="2017-12-28T15:56:00+08:00" />
         <Keyword name="CST BEADS EXPIRED"  value="False" />
         <Keyword name="CST BASELINE DATE"  value="2017-12-27T15:50:41+08:00" />
         <Keyword name="CST SETUP DATE"  value="2017-12-27T15:56:00+08:00" />
         <Keyword name="CYTOMETER CONFIG CREATE DATE"  value="2017-02-13T11:04:11+08:00" />
         <Keyword name="CYTOMETER CONFIG NAME"  value="4-Blue 3-Red 5-Violet" />
         <Keyword name="CST BEADS LOT ID"  value="70466" />
         <Keyword name="CST SETUP STATUS"  value="SUCCESS" />
         <Keyword name="P9MS"  value="0" />
         <Keyword name="P9BS"  value="0" />
         <Keyword name="$P9G"  value="0.01" />
         <Keyword name="$P9E"  value="0,0" />
         <Keyword name="$P9B"  value="32" />
         <Keyword name="$P9R"  value="262144" />
         <Keyword name="$P9N"  value="Time" />
         <Keyword name="P8MS"  value="0" />
         <Keyword name="P8BS"  value="0" />
         <Keyword name="P8DISPLAY"  value="LOG" />
         <Keyword name="$P8G"  value="1.0" />
         <Keyword name="$P8V"  value="650" />
         <Keyword name="$P8E"  value="0,0" />
         <Keyword name="$P8B"  value="32" />
         <Keyword name="$P8R"  value="262144" />
         <Keyword name="$P8N"  value="APC-H" />
         <Keyword name="P7MS"  value="0" />
         <Keyword name="P7BS"  value="39" />
         <Keyword name="P7DISPLAY"  value="LOG" />
         <Keyword name="$P7G"  value="1.0" />
         <Keyword name="$P7V"  value="650" />
         <Keyword name="$P7E"  value="0,0" />
         <Keyword name="$P7B"  value="32" />
         <Keyword name="$P7R"  value="262144" />
         <Keyword name="$P7N"  value="APC-A" />
         <Keyword name="P6MS"  value="0" />
         <Keyword name="P6BS"  value="0" />
         <Keyword name="P6DISPLAY"  value="LOG" />
         <Keyword name="$P6G"  value="1.0" />
         <Keyword name="$P6V"  value="400" />
         <Keyword name="$P6E"  value="0,0" />
         <Keyword name="$P6B"  value="32" />
         <Keyword name="$P6R"  value="262144" />
         <Keyword name="$P6N"  value="PI-H" />
         <Keyword name="P5MS"  value="0" />
         <Keyword name="P5BS"  value="62" />
         <Keyword name="P5DISPLAY"  value="LOG" />
         <Keyword name="$P5G"  value="1.0" />
         <Keyword name="$P5V"  value="400" />
         <Keyword name="$P5E"  value="0,0" />
         <Keyword name="$P5B"  value="32" />
         <Keyword name="$P5R"  value="262144" />
         <Keyword name="$P5N"  value="PI-A" />
         <Keyword name="P4MS"  value="0" />
         <Keyword name="P4BS"  value="0" />
         <Keyword name="P4DISPLAY"  value="LOG" />
         <Keyword name="$P4G"  value="1.0" />
         <Keyword name="$P4V"  value="200" />
         <Keyword name="$P4E"  value="0,0" />
         <Keyword name="$P4B"  value="32" />
         <Keyword name="$P4R"  value="262144" />
         <Keyword name="$P4N"  value="FITC-H" />
         <Keyword name="P3MS"  value="0" />
         <Keyword name="P3BS"  value="60" />
         <Keyword name="P3DISPLAY"  value="LOG" />
         <Keyword name="$P3G"  value="1.0" />
         <Keyword name="$P3V"  value="200" />
         <Keyword name="$P3E"  value="0,0" />
         <Keyword name="$P3B"  value="32" />
         <Keyword name="$P3R"  value="262144" />
         <Keyword name="$P3N"  value="FITC-A" />
         <Keyword name="P2MS"  value="0" />
         <Keyword name="P2BS"  value="0" />
         <Keyword name="P2DISPLAY"  value="LIN" />
         <Keyword name="$P2G"  value="1.0" />
         <Keyword name="$P2V"  value="275" />
         <Keyword name="$P2E"  value="0,0" />
         <Keyword name="$P2B"  value="32" />
         <Keyword name="$P2R"  value="262144" />
         <Keyword name="$P2N"  value="SSC-A" />
         <Keyword name="P1MS"  value="0" />
         <Keyword name="P1BS"  value="0" />
         <Keyword name="P1DISPLAY"  value="LIN" />
         <Keyword name="$P1G"  value="1.0" />
         <Keyword name="$P1V"  value="370" />
         <Keyword name="$P1E"  value="0,0" />
         <Keyword name="$P1B"  value="32" />
         <Keyword name="$P1R"  value="262144" />
         <Keyword name="$P1N"  value="FSC-A" />
         <Keyword name="THRESHOLD"  value="FSC,5000" />
         <Keyword name="APPLY COMPENSATION"  value="TRUE" />
         <Keyword name="SPILL"  value="3,FITC-A,PI-A,APC-A,1,0,0,0,1,0,0,0,1" />
         <Keyword name="$TIMESTEP"  value="0.01" />
         <Keyword name="LASER3ASF"  value="0.77" />
         <Keyword name="LASER3DELAY"  value="31.42" />
         <Keyword name="LASER3NAME"  value="Violet" />
         <Keyword name="LASER2ASF"  value="0.63" />
         <Keyword name="LASER2DELAY"  value="65.63" />
         <Keyword name="LASER2NAME"  value="Red" />
         <Keyword name="LASER1ASF"  value="0.73" />
         <Keyword name="LASER1DELAY"  value="0.00" />
         <Keyword name="LASER1NAME"  value="Blue" />
         <Keyword name="$INST"  value=" " />
         <Keyword name="AUTOBS"  value="TRUE" />
         <Keyword name="FSC ASF"  value="0.62" />
         <Keyword name="$OP"  value="Administrator" />
         <Keyword name="EXPORT TIME"  value="15-JUN-2021-16:33:06" />
         <Keyword name="EXPORT USER NAME"  value="Administrator" />
         <Keyword name="WINDOW EXTENSION"  value="10.00" />
         <Keyword name="CYTNUM"  value="1" />
         <Keyword name="SETTINGS"  value="Cytometer" />
         <Keyword name="$CYT"  value="FACSCelesta" />
         <Keyword name="$ETIM"  value="16:51:05" />
         <Keyword name="$BTIM"  value="16:50:26" />
         <Keyword name="$DATE"  value="07-APR-2022" />
         <Keyword name="GUID"  value="57ebe6ed-dc51-4ef7-8673-305a2e9b104a" />
         <Keyword name="EXPERIMENT NAME"  value="411 diaowang" />
         <Keyword name="$SRC"  value="2022-4-7" />
         <Keyword name="TUBE NAME"  value="lm3 a" />
         <Keyword name="CREATOR"  value="BD FACSDiva Software Version 8.0.1.1" />
         <Keyword name="$NEXTDATA"  value="0" />
         <Keyword name="$DATATYPE"  value="F" />
         <Keyword name="$BYTEORD"  value="4,3,2,1" />
         <Keyword name="$MODE"  value="L" />
         <Keyword name="$PAR"  value="9" />
         <Keyword name="$TOT"  value="10256              " />
         <Keyword name="$SYS"  value="Windows 7 6.1" />
         <Keyword name="$FIL"  value="2022-4-7_lm3 a_011.fcs" />
         <Keyword name="$ENDDATA"  value="371438             " />
         <Keyword name="$BEGINDATA"  value="2223" />
         <Keyword name="$ENDSTEXT"  value="0" />
         <Keyword name="$BEGINSTEXT"  value="0" />
         <Keyword name="$ENDANALYSIS"  value="0" />
         <Keyword name="$BEGINANALYSIS"  value="0" />
         <Keyword name="FJ_FCS_VERSION"  value="3" />
         <Keyword name="$P1S"  value="" />
         <Keyword name="$P2S"  value="" />
         <Keyword name="$P3S"  value="" />
         <Keyword name="$P4S"  value="" />
         <Keyword name="$P5S"  value="" />
         <Keyword name="$P6S"  value="" />
         <Keyword name="$P7S"  value="" />
         <Keyword name="$P8S"  value="" />
         <Keyword name="$P9S"  value="" />
       </Keywords>
       <SampleNode name="2022-4-7_lm3 a_011.fcs"  annotation=""  owningGroup=""  expanded="1"  sortPriority="10"  count="10256"  sampleID="3" >
         <Graph smoothing="0"  backColor="#ffffff"  foreColor="#000000"  type="Pseudocolor"  fast="1"  rowCount="10256" >
           <Axis dimension="x"  name="FSC-A"  label=""  auto="auto" />
           <Axis dimension="y"  name="SSC-A"  label=""  auto="auto" />
           <GraphSettings level="5%"  smoothingHighResolution="1"  contourHighResolution="1"  histogramSmoothingCount="0"  graphResolution="256"  showOutliers="0"  drawLargeDots="0"  dotsToDraw="8000"  tint="le.chartfill.tinted.40"  lineWeight="le.lineweight.normal"  lineStyle="le.linestyle.solid" />
           <GraphEnvironment showGrid="0"  showAxes="tnlTNL"  showGates="1"  showFreqOnPlots="1"  showGateNameOnPlots="1"  showMedians="0"  showUncomped="0"  addEventParam="0"  lastYAxisName="" >
             <TextTraits font="SansSerif"  size="12"  name="Labels"  style="plain"  color="#000000"  background="#00ffffff"  just="left" />
             <TextTraits font="SansSerif"  size="12"  name="LayoutGates"  style="plain"  color="#000000"  background="#00ffffff"  just="left" />
             <TextTraits font="SansSerif"  size="10"  name="Numbers"  style="plain"  color="#000000"  background="#00ffffff"  just="left" />
             <TextTraits font="SansSerif"  size="10"  name="Legend"  style="plain"  color="#000000"  background="#00ffffff"  just="left" />
           </GraphEnvironment>
         </Graph>
         <Subpopulations>
           <Population name="Q1: APC-A- , PI-A+"  annotation=""  owningGroup="All Samples"  expanded="1"  sortPriority="10"  count="1690" >
             <Graph smoothing="0"  backColor="#ffffff"  foreColor="#000000"  type="Pseudocolor"  fast="1"  rowCount="10256" >
               <Axis dimension="x"  name="APC-A"  label=""  auto="auto" />
               <Axis dimension="y"  name="PI-A"  label=""  auto="auto" />
               <GraphSettings level="5%"  smoothingHighResolution="1"  contourHighResolution="1"  histogramSmoothingCount="0"  graphResolution="256"  showOutliers="0"  drawLargeDots="0"  dotsToDraw="8000"  tint="le.chartfill.tinted.40"  lineWeight="le.lineweight.normal"  lineStyle="le.linestyle.solid" />
               <GraphEnvironment showGrid="0"  showAxes="tnlTNL"  showGates="1"  showFreqOnPlots="1"  showGateNameOnPlots="1"  showMedians="0"  showUncomped="0"  addEventParam="0"  lastYAxisName="" >
                 <TextTraits font="SansSerif"  size="12"  name="Labels"  style="plain"  color="#000000"  background="#00ffffff"  just="left" />
                 <TextTraits font="SansSerif"  size="12"  name="LayoutGates"  style="plain"  color="#000000"  background="#00ffffff"  just="left" />
                 <TextTraits font="SansSerif"  size="10"  name="Numbers"  style="plain"  color="#000000"  background="#00ffffff"  just="left" />
                 <TextTraits font="SansSerif"  size="10"  name="Legend"  style="plain"  color="#000000"  background="#00ffffff"  just="left" />
                 <WindowPosition x="-9"  y="-9"  width="390"  height="520"  displayed="1"  panelState="" />
               </GraphEnvironment>
             </Graph>
             <Gate gating:id="ID867338254" >
               <gating:RectangleGate eventsInside="1"  annoOffsetX="0"  annoOffsetY="0"  tint="#000000"  isTinted="0"  lineWeight="Normal"  userDefined="1"  percentX="0"  percentY="0" >
                 <gating:dimension gating:max="1018.0025244804253" >
                   <data-type:fcs-dimension data-type:name="APC-A" />
                 </gating:dimension>
                 <gating:dimension gating:min="1030.6550156575759" >
                   <data-type:fcs-dimension data-type:name="PI-A" />
                 </gating:dimension>
               </gating:RectangleGate>
             </Gate>
           </Population>
           <Population name="Q2: APC-A+ , PI-A+"  annotation=""  owningGroup="All Samples"  expanded="1"  sortPriority="10"  count="617" >
             <Graph smoothing="0"  backColor="#ffffff"  foreColor="#000000"  type="Pseudocolor"  fast="1"  rowCount="10256" >
               <Axis dimension="x"  name="APC-A"  label=""  auto="auto" />
               <Axis dimension="y"  name="PI-A"  label=""  auto="auto" />
               <GraphSettings level="5%"  smoothingHighResolution="1"  contourHighResolution="1"  histogramSmoothingCount="0"  graphResolution="256"  showOutliers="0"  drawLargeDots="0"  dotsToDraw="8000"  tint="le.chartfill.tinted.40"  lineWeight="le.lineweight.normal"  lineStyle="le.linestyle.solid" />
               <GraphEnvironment showGrid="0"  showAxes="tnlTNL"  showGates="1"  showFreqOnPlots="1"  showGateNameOnPlots="1"  showMedians="0"  showUncomped="0"  addEventParam="0"  lastYAxisName="" >
                 <TextTraits font="SansSerif"  size="12"  name="Labels"  style="plain"  color="#000000"  background="#00ffffff"  just="left" />
                 <TextTraits font="SansSerif"  size="12"  name="LayoutGates"  style="plain"  color="#000000"  background="#00ffffff"  just="left" />
                 <TextTraits font="SansSerif"  size="10"  name="Numbers"  style="plain"  color="#000000"  background="#00ffffff"  just="left" />
                 <TextTraits font="SansSerif"  size="10"  name="Legend"  style="plain"  color="#000000"  background="#00ffffff"  just="left" />
                 <WindowPosition x="-9"  y="-9"  width="390"  height="520"  displayed="1"  panelState="" />
               </GraphEnvironment>
             </Graph>
             <Gate gating:id="ID235039142" >
               <gating:RectangleGate eventsInside="1"  annoOffsetX="0"  annoOffsetY="0"  tint="#000000"  isTinted="0"  lineWeight="Normal"  userDefined="1"  percentX="0"  percentY="0" >
                 <gating:dimension gating:min="1018.0025244804253" >
                   <data-type:fcs-dimension data-type:name="APC-A" />
                 </gating:dimension>
                 <gating:dimension gating:min="1030.6550156575759" >
                   <data-type:fcs-dimension data-type:name="PI-A" />
                 </gating:dimension>
               </gating:RectangleGate>
             </Gate>
           </Population>
           <Population name="Q3: APC-A+ , PI-A-"  annotation=""  owningGroup="All Samples"  expanded="1"  sortPriority="10"  count="2171" >
             <Graph smoothing="0"  backColor="#ffffff"  foreColor="#000000"  type="Pseudocolor"  fast="1"  rowCount="10256" >
               <Axis dimension="x"  name="APC-A"  label=""  auto="auto" />
               <Axis dimension="y"  name="PI-A"  label=""  auto="auto" />
               <GraphSettings level="5%"  smoothingHighResolution="1"  contourHighResolution="1"  histogramSmoothingCount="0"  graphResolution="256"  showOutliers="0"  drawLargeDots="0"  dotsToDraw="8000"  tint="le.chartfill.tinted.40"  lineWeight="le.lineweight.normal"  lineStyle="le.linestyle.solid" />
               <GraphEnvironment showGrid="0"  showAxes="tnlTNL"  showGates="1"  showFreqOnPlots="1"  showGateNameOnPlots="1"  showMedians="0"  showUncomped="0"  addEventParam="0"  lastYAxisName="" >
                 <TextTraits font="SansSerif"  size="12"  name="Labels"  style="plain"  color="#000000"  background="#00ffffff"  just="left" />
                 <TextTraits font="SansSerif"  size="12"  name="LayoutGates"  style="plain"  color="#000000"  background="#00ffffff"  just="left" />
                 <TextTraits font="SansSerif"  size="10"  name="Numbers"  style="plain"  color="#000000"  background="#00ffffff"  just="left" />
                 <TextTraits font="SansSerif"  size="10"  name="Legend"  style="plain"  color="#000000"  background="#00ffffff"  just="left" />
                 <WindowPosition x="-9"  y="-9"  width="390"  height="520"  displayed="1"  panelState="" />
               </GraphEnvironment>
             </Graph>
             <Gate gating:id="ID1080432761" >
               <gating:RectangleGate eventsInside="1"  annoOffsetX="0"  annoOffsetY="0"  tint="#000000"  isTinted="0"  lineWeight="Normal"  userDefined="1"  percentX="0"  percentY="0" >
                 <gating:dimension gating:min="1018.0025244804253" >
                   <data-type:fcs-dimension data-type:name="APC-A" />
                 </gating:dimension>
                 <gating:dimension gating:max="1030.6550156575759" >
                   <data-type:fcs-dimension data-type:name="PI-A" />
                 </gating:dimension>
               </gating:RectangleGate>
             </Gate>
           </Population>
           <Population name="Q4: APC-A- , PI-A-"  annotation=""  owningGroup="All Samples"  expanded="1"  sortPriority="10"  count="5778" >
             <Graph smoothing="0"  backColor="#ffffff"  foreColor="#000000"  type="Pseudocolor"  fast="1"  rowCount="10256" >
               <Axis dimension="x"  name="APC-A"  label=""  auto="auto" />
               <Axis dimension="y"  name="PI-A"  label=""  auto="auto" />
               <GraphSettings level="5%"  smoothingHighResolution="1"  contourHighResolution="1"  histogramSmoothingCount="0"  graphResolution="256"  showOutliers="0"  drawLargeDots="0"  dotsToDraw="8000"  tint="le.chartfill.tinted.40"  lineWeight="le.lineweight.normal"  lineStyle="le.linestyle.solid" />
               <GraphEnvironment showGrid="0"  showAxes="tnlTNL"  showGates="1"  showFreqOnPlots="1"  showGateNameOnPlots="1"  showMedians="0"  showUncomped="0"  addEventParam="0"  lastYAxisName="" >
                 <TextTraits font="SansSerif"  size="12"  name="Labels"  style="plain"  color="#000000"  background="#00ffffff"  just="left" />
                 <TextTraits font="SansSerif"  size="12"  name="LayoutGates"  style="plain"  color="#000000"  background="#00ffffff"  just="left" />
                 <TextTraits font="SansSerif"  size="10"  name="Numbers"  style="plain"  color="#000000"  background="#00ffffff"  just="left" />
                 <TextTraits font="SansSerif"  size="10"  name="Legend"  style="plain"  color="#000000"  background="#00ffffff"  just="left" />
                 <WindowPosition x="-9"  y="-9"  width="390"  height="520"  displayed="1"  panelState="" />
               </GraphEnvironment>
             </Graph>
             <Gate gating:id="ID1859178742" >
               <gating:RectangleGate eventsInside="1"  annoOffsetX="0"  annoOffsetY="0"  tint="#000000"  isTinted="0"  lineWeight="Normal"  userDefined="1"  percentX="0"  percentY="0" >
                 <gating:dimension gating:max="1018.0025244804253" >
                   <data-type:fcs-dimension data-type:name="APC-A" />
                 </gating:dimension>
                 <gating:dimension gating:max="1030.6550156575759" >
                   <data-type:fcs-dimension data-type:name="PI-A" />
                 </gating:dimension>
               </gating:RectangleGate>
             </Gate>
           </Population>
         </Subpopulations>
       </SampleNode>
     </Sample>
     <Sample>
       <DataSet uri="file:/C:/Users/Administrator/Desktop/新建文件夹%20(3)/LM3%20shNC%20(3).fcs"  sampleID="10" />
       <Transformations>
         <transforms:linear transforms:minRange="0"  transforms:maxRange="262144"  gain="1" >
           <data-type:parameter data-type:name="FSC-A" />
         </transforms:linear>
         <transforms:linear transforms:minRange="0"  transforms:maxRange="262144"  gain="1" >
           <data-type:parameter data-type:name="SSC-A" />
         </transforms:linear>
         <transforms:log transforms:offset="1"  transforms:decades="5.418539922" >
           <data-type:parameter data-type:name="FITC-A" />
         </transforms:log>
         <transforms:log transforms:offset="1"  transforms:decades="5.418539922" >
           <data-type:parameter data-type:name="FITC-H" />
         </transforms:log>
         <transforms:log transforms:offset="1"  transforms:decades="5.418539922" >
           <data-type:parameter data-type:name="PI-A" />
         </transforms:log>
         <transforms:log transforms:offset="1"  transforms:decades="5.418539922" >
           <data-type:parameter data-type:name="PI-H" />
         </transforms:log>
         <transforms:log transforms:offset="1"  transforms:decades="5.418539922" >
           <data-type:parameter data-type:name="APC-A" />
         </transforms:log>
         <transforms:log transforms:offset="1"  transforms:decades="5.418539922" >
           <data-type:parameter data-type:name="APC-H" />
         </transforms:log>
         <transforms:linear transforms:minRange="0"  transforms:maxRange="262144"  gain="0.01" >
           <data-type:parameter data-type:name="Time" />
         </transforms:linear>
       </Transformations>
       <Keywords>
         <Keyword name="CST REGULATORY STATUS"  value="RUO Performance Check" />
         <Keyword name="CST PERFORMANCE EXPIRED"  value="2017-12-28T15:56:00+08:00" />
         <Keyword name="CST BEADS EXPIRED"  value="False" />
         <Keyword name="CST BASELINE DATE"  value="2017-12-27T15:50:41+08:00" />
         <Keyword name="CST SETUP DATE"  value="2017-12-27T15:56:00+08:00" />
         <Keyword name="CYTOMETER CONFIG CREATE DATE"  value="2017-02-13T11:04:11+08:00" />
         <Keyword name="CYTOMETER CONFIG NAME"  value="4-Blue 3-Red 5-Violet" />
         <Keyword name="CST BEADS LOT ID"  value="70466" />
         <Keyword name="CST SETUP STATUS"  value="SUCCESS" />
         <Keyword name="P9MS"  value="0" />
         <Keyword name="P9BS"  value="0" />
         <Keyword name="$P9G"  value="0.01" />
         <Keyword name="$P9E"  value="0,0" />
         <Keyword name="$P9B"  value="32" />
         <Keyword name="$P9R"  value="262144" />
         <Keyword name="$P9N"  value="Time" />
         <Keyword name="P8MS"  value="0" />
         <Keyword name="P8BS"  value="0" />
         <Keyword name="P8DISPLAY"  value="LOG" />
         <Keyword name="$P8G"  value="1.0" />
         <Keyword name="$P8V"  value="620" />
         <Keyword name="$P8E"  value="0,0" />
         <Keyword name="$P8B"  value="32" />
         <Keyword name="$P8R"  value="262144" />
         <Keyword name="$P8N"  value="APC-H" />
         <Keyword name="P7MS"  value="0" />
         <Keyword name="P7BS"  value="59" />
         <Keyword name="P7DISPLAY"  value="LOG" />
         <Keyword name="$P7G"  value="1.0" />
         <Keyword name="$P7V"  value="620" />
         <Keyword name="$P7E"  value="0,0" />
         <Keyword name="$P7B"  value="32" />
         <Keyword name="$P7R"  value="262144" />
         <Keyword name="$P7N"  value="APC-A" />
         <Keyword name="P6MS"  value="0" />
         <Keyword name="P6BS"  value="0" />
         <Keyword name="P6DISPLAY"  value="LOG" />
         <Keyword name="$P6G"  value="1.0" />
         <Keyword name="$P6V"  value="500" />
         <Keyword name="$P6E"  value="0,0" />
         <Keyword name="$P6B"  value="32" />
         <Keyword name="$P6R"  value="262144" />
         <Keyword name="$P6N"  value="PI-H" />
         <Keyword name="P5MS"  value="0" />
         <Keyword name="P5BS"  value="34" />
         <Keyword name="P5DISPLAY"  value="LOG" />
         <Keyword name="$P5G"  value="1.0" />
         <Keyword name="$P5V"  value="500" />
         <Keyword name="$P5E"  value="0,0" />
         <Keyword name="$P5B"  value="32" />
         <Keyword name="$P5R"  value="262144" />
         <Keyword name="$P5N"  value="PI-A" />
         <Keyword name="P4MS"  value="0" />
         <Keyword name="P4BS"  value="0" />
         <Keyword name="P4DISPLAY"  value="LOG" />
         <Keyword name="$P4G"  value="1.0" />
         <Keyword name="$P4V"  value="200" />
         <Keyword name="$P4E"  value="0,0" />
         <Keyword name="$P4B"  value="32" />
         <Keyword name="$P4R"  value="262144" />
         <Keyword name="$P4N"  value="FITC-H" />
         <Keyword name="P3MS"  value="0" />
         <Keyword name="P3BS"  value="65" />
         <Keyword name="P3DISPLAY"  value="LOG" />
         <Keyword name="$P3G"  value="1.0" />
         <Keyword name="$P3V"  value="200" />
         <Keyword name="$P3E"  value="0,0" />
         <Keyword name="$P3B"  value="32" />
         <Keyword name="$P3R"  value="262144" />
         <Keyword name="$P3N"  value="FITC-A" />
         <Keyword name="P2MS"  value="0" />
         <Keyword name="P2BS"  value="0" />
         <Keyword name="P2DISPLAY"  value="LIN" />
         <Keyword name="$P2G"  value="1.0" />
         <Keyword name="$P2V"  value="275" />
         <Keyword name="$P2E"  value="0,0" />
         <Keyword name="$P2B"  value="32" />
         <Keyword name="$P2R"  value="262144" />
         <Keyword name="$P2N"  value="SSC-A" />
         <Keyword name="P1MS"  value="0" />
         <Keyword name="P1BS"  value="0" />
         <Keyword name="P1DISPLAY"  value="LIN" />
         <Keyword name="$P1G"  value="1.0" />
         <Keyword name="$P1V"  value="370" />
         <Keyword name="$P1E"  value="0,0" />
         <Keyword name="$P1B"  value="32" />
         <Keyword name="$P1R"  value="262144" />
         <Keyword name="$P1N"  value="FSC-A" />
         <Keyword name="THRESHOLD"  value="FSC,5000" />
         <Keyword name="APPLY COMPENSATION"  value="TRUE" />
         <Keyword name="SPILL"  value="3,FITC-A,PI-A,APC-A,1,0,0,0,1,0,0,0,1" />
         <Keyword name="$TIMESTEP"  value="0.01" />
         <Keyword name="LASER3ASF"  value="0.77" />
         <Keyword name="LASER3DELAY"  value="31.42" />
         <Keyword name="LASER3NAME"  value="Violet" />
         <Keyword name="LASER2ASF"  value="0.63" />
         <Keyword name="LASER2DELAY"  value="65.63" />
         <Keyword name="LASER2NAME"  value="Red" />
         <Keyword name="LASER1ASF"  value="0.73" />
         <Keyword name="LASER1DELAY"  value="0.00" />
         <Keyword name="LASER1NAME"  value="Blue" />
         <Keyword name="$INST"  value=" " />
         <Keyword name="AUTOBS"  value="TRUE" />
         <Keyword name="FSC ASF"  value="0.62" />
         <Keyword name="$OP"  value="Administrator" />
         <Keyword name="EXPORT TIME"  value="15-JUN-2021-16:33:06" />
         <Keyword name="EXPORT USER NAME"  value="Administrator" />
         <Keyword name="WINDOW EXTENSION"  value="10.00" />
         <Keyword name="CYTNUM"  value="1" />
         <Keyword name="SETTINGS"  value="Cytometer" />
         <Keyword name="$CYT"  value="FACSCelesta" />
         <Keyword name="$ETIM"  value="16:41:44" />
         <Keyword name="$BTIM"  value="16:41:10" />
         <Keyword name="$DATE"  value="07-APR-2022" />
         <Keyword name="GUID"  value="6f82782a-462a-40b7-8980-bdb6a9c93fa5" />
         <Keyword name="EXPERIMENT NAME"  value="411 diaowang" />
         <Keyword name="$SRC"  value="2022-4-7" />
         <Keyword name="TUBE NAME"  value="lm3 nc" />
         <Keyword name="CREATOR"  value="BD FACSDiva Software Version 8.0.1.1" />
         <Keyword name="$NEXTDATA"  value="0" />
         <Keyword name="$DATATYPE"  value="F" />
         <Keyword name="$BYTEORD"  value="4,3,2,1" />
         <Keyword name="$MODE"  value="L" />
         <Keyword name="$PAR"  value="9" />
         <Keyword name="$TOT"  value="10357              " />
         <Keyword name="$SYS"  value="Windows 7 6.1" />
         <Keyword name="$FIL"  value="2022-4-7_lm3 nc_005.fcs" />
         <Keyword name="$ENDDATA"  value="375076             " />
         <Keyword name="$BEGINDATA"  value="2225" />
         <Keyword name="$ENDSTEXT"  value="0" />
         <Keyword name="$BEGINSTEXT"  value="0" />
         <Keyword name="$ENDANALYSIS"  value="0" />
         <Keyword name="$BEGINANALYSIS"  value="0" />
         <Keyword name="FJ_FCS_VERSION"  value="3" />
         <Keyword name="$P1S"  value="" />
         <Keyword name="$P2S"  value="" />
         <Keyword name="$P3S"  value="" />
         <Keyword name="$P4S"  value="" />
         <Keyword name="$P5S"  value="" />
         <Keyword name="$P6S"  value="" />
         <Keyword name="$P7S"  value="" />
         <Keyword name="$P8S"  value="" />
         <Keyword name="$P9S"  value="" />
       </Keywords>
       <SampleNode name="2022-4-7_lm3 nc_005.fcs"  annotation=""  owningGroup=""  expanded="1"  sortPriority="10"  count="10357"  sampleID="10" >
         <Graph smoothing="0"  backColor="#ffffff"  foreColor="#000000"  type="Pseudocolor"  fast="1"  rowCount="10357" >
           <Axis dimension="x"  name="FSC-A"  label=""  auto="auto" />
           <Axis dimension="y"  name="SSC-A"  label=""  auto="auto" />
           <GraphSettings level="5%"  smoothingHighResolution="1"  contourHighResolution="1"  histogramSmoothingCount="0"  graphResolution="256"  showOutliers="0"  drawLargeDots="0"  dotsToDraw="8000"  tint="le.chartfill.tinted.40"  lineWeight="le.lineweight.normal"  lineStyle="le.linestyle.solid" />
           <GraphEnvironment showGrid="0"  showAxes="tnlTNL"  showGates="1"  showFreqOnPlots="1"  showGateNameOnPlots="1"  showMedians="0"  showUncomped="0"  addEventParam="0"  lastYAxisName="" >
             <TextTraits font="SansSerif"  size="12"  name="Labels"  style="plain"  color="#000000"  background="#00ffffff"  just="left" />
             <TextTraits font="SansSerif"  size="12"  name="LayoutGates"  style="plain"  color="#000000"  background="#00ffffff"  just="left" />
             <TextTraits font="SansSerif"  size="10"  name="Numbers"  style="plain"  color="#000000"  background="#00ffffff"  just="left" />
             <TextTraits font="SansSerif"  size="10"  name="Legend"  style="plain"  color="#000000"  background="#00ffffff"  just="left" />
           </GraphEnvironment>
         </Graph>
         <Subpopulations>
           <Population name="Q1: APC-A- , PI-A+"  annotation=""  owningGroup="All Samples"  expanded="1"  sortPriority="10"  count="304" >
             <Graph smoothing="0"  backColor="#ffffff"  foreColor="#000000"  type="Pseudocolor"  fast="1"  rowCount="10357" >
               <Axis dimension="x"  name="APC-A"  label=""  auto="auto" />
               <Axis dimension="y"  name="PI-A"  label=""  auto="auto" />
               <GraphSettings level="5%"  smoothingHighResolution="1"  contourHighResolution="1"  histogramSmoothingCount="0"  graphResolution="256"  showOutliers="0"  drawLargeDots="0"  dotsToDraw="8000"  tint="le.chartfill.tinted.40"  lineWeight="le.lineweight.normal"  lineStyle="le.linestyle.solid" />
               <GraphEnvironment showGrid="0"  showAxes="tnlTNL"  showGates="1"  showFreqOnPlots="1"  showGateNameOnPlots="1"  showMedians="0"  showUncomped="0"  addEventParam="0"  lastYAxisName="" >
                 <TextTraits font="SansSerif"  size="12"  name="Labels"  style="plain"  color="#000000"  background="#00ffffff"  just="left" />
                 <TextTraits font="SansSerif"  size="12"  name="LayoutGates"  style="plain"  color="#000000"  background="#00ffffff"  just="left" />
                 <TextTraits font="SansSerif"  size="10"  name="Numbers"  style="plain"  color="#000000"  background="#00ffffff"  just="left" />
                 <TextTraits font="SansSerif"  size="10"  name="Legend"  style="plain"  color="#000000"  background="#00ffffff"  just="left" />
                 <WindowPosition x="-9"  y="-9"  width="390"  height="520"  displayed="1"  panelState="" />
               </GraphEnvironment>
             </Graph>
             <Gate gating:id="ID1330052944" >
               <gating:RectangleGate eventsInside="1"  annoOffsetX="0"  annoOffsetY="0"  tint="#000000"  isTinted="0"  lineWeight="Normal"  userDefined="1"  percentX="0"  percentY="0" >
                 <gating:dimension gating:max="1018.0025244804253" >
                   <data-type:fcs-dimension data-type:name="APC-A" />
                 </gating:dimension>
                 <gating:dimension gating:min="1030.6550156575759" >
                   <data-type:fcs-dimension data-type:name="PI-A" />
                 </gating:dimension>
               </gating:RectangleGate>
             </Gate>
           </Population>
           <Population name="Q2: APC-A+ , PI-A+"  annotation=""  owningGroup="All Samples"  expanded="1"  sortPriority="10"  count="785" >
             <Graph smoothing="0"  backColor="#ffffff"  foreColor="#000000"  type="Pseudocolor"  fast="1"  rowCount="10357" >
               <Axis dimension="x"  name="APC-A"  label=""  auto="auto" />
               <Axis dimension="y"  name="PI-A"  label=""  auto="auto" />
               <GraphSettings level="5%"  smoothingHighResolution="1"  contourHighResolution="1"  histogramSmoothingCount="0"  graphResolution="256"  showOutliers="0"  drawLargeDots="0"  dotsToDraw="8000"  tint="le.chartfill.tinted.40"  lineWeight="le.lineweight.normal"  lineStyle="le.linestyle.solid" />
               <GraphEnvironment showGrid="0"  showAxes="tnlTNL"  showGates="1"  showFreqOnPlots="1"  showGateNameOnPlots="1"  showMedians="0"  showUncomped="0"  addEventParam="0"  lastYAxisName="" >
                 <TextTraits font="SansSerif"  size="12"  name="Labels"  style="plain"  color="#000000"  background="#00ffffff"  just="left" />
                 <TextTraits font="SansSerif"  size="12"  name="LayoutGates"  style="plain"  color="#000000"  background="#00ffffff"  just="left" />
                 <TextTraits font="SansSerif"  size="10"  name="Numbers"  style="plain"  color="#000000"  background="#00ffffff"  just="left" />
                 <TextTraits font="SansSerif"  size="10"  name="Legend"  style="plain"  color="#000000"  background="#00ffffff"  just="left" />
                 <WindowPosition x="-9"  y="-9"  width="390"  height="520"  displayed="1"  panelState="" />
               </GraphEnvironment>
             </Graph>
             <Gate gating:id="ID1042548185" >
               <gating:RectangleGate eventsInside="1"  annoOffsetX="0"  annoOffsetY="0"  tint="#000000"  isTinted="0"  lineWeight="Normal"  userDefined="1"  percentX="0"  percentY="0" >
                 <gating:dimension gating:min="1018.0025244804253" >
                   <data-type:fcs-dimension data-type:name="APC-A" />
                 </gating:dimension>
                 <gating:dimension gating:min="1030.6550156575759" >
                   <data-type:fcs-dimension data-type:name="PI-A" />
                 </gating:dimension>
               </gating:RectangleGate>
             </Gate>
           </Population>
           <Population name="Q3: APC-A+ , PI-A-"  annotation=""  owningGroup="All Samples"  expanded="1"  sortPriority="10"  count="1363" >
             <Graph smoothing="0"  backColor="#ffffff"  foreColor="#000000"  type="Pseudocolor"  fast="1"  rowCount="10357" >
               <Axis dimension="x"  name="APC-A"  label=""  auto="auto" />
               <Axis dimension="y"  name="PI-A"  label=""  auto="auto" />
               <GraphSettings level="5%"  smoothingHighResolution="1"  contourHighResolution="1"  histogramSmoothingCount="0"  graphResolution="256"  showOutliers="0"  drawLargeDots="0"  dotsToDraw="8000"  tint="le.chartfill.tinted.40"  lineWeight="le.lineweight.normal"  lineStyle="le.linestyle.solid" />
               <GraphEnvironment showGrid="0"  showAxes="tnlTNL"  showGates="1"  showFreqOnPlots="1"  showGateNameOnPlots="1"  showMedians="0"  showUncomped="0"  addEventParam="0"  lastYAxisName="" >
                 <TextTraits font="SansSerif"  size="12"  name="Labels"  style="plain"  color="#000000"  background="#00ffffff"  just="left" />
                 <TextTraits font="SansSerif"  size="12"  name="LayoutGates"  style="plain"  color="#000000"  background="#00ffffff"  just="left" />
                 <TextTraits font="SansSerif"  size="10"  name="Numbers"  style="plain"  color="#000000"  background="#00ffffff"  just="left" />
                 <TextTraits font="SansSerif"  size="10"  name="Legend"  style="plain"  color="#000000"  background="#00ffffff"  just="left" />
                 <WindowPosition x="-9"  y="-9"  width="390"  height="520"  displayed="1"  panelState="" />
               </GraphEnvironment>
             </Graph>
             <Gate gating:id="ID788269422" >
               <gating:RectangleGate eventsInside="1"  annoOffsetX="0"  annoOffsetY="0"  tint="#000000"  isTinted="0"  lineWeight="Normal"  userDefined="1"  percentX="0"  percentY="0" >
                 <gating:dimension gating:min="1018.0025244804253" >
                   <data-type:fcs-dimension data-type:name="APC-A" />
                 </gating:dimension>
                 <gating:dimension gating:max="1030.6550156575759" >
                   <data-type:fcs-dimension data-type:name="PI-A" />
                 </gating:dimension>
               </gating:RectangleGate>
             </Gate>
           </Population>
           <Population name="Q4: APC-A- , PI-A-"  annotation=""  owningGroup="All Samples"  expanded="1"  sortPriority="10"  count="7905" >
             <Graph smoothing="0"  backColor="#ffffff"  foreColor="#000000"  type="Pseudocolor"  fast="1"  rowCount="10357" >
               <Axis dimension="x"  name="APC-A"  label=""  auto="auto" />
               <Axis dimension="y"  name="PI-A"  label=""  auto="auto" />
               <GraphSettings level="5%"  smoothingHighResolution="1"  contourHighResolution="1"  histogramSmoothingCount="0"  graphResolution="256"  showOutliers="0"  drawLargeDots="0"  dotsToDraw="8000"  tint="le.chartfill.tinted.40"  lineWeight="le.lineweight.normal"  lineStyle="le.linestyle.solid" />
               <GraphEnvironment showGrid="0"  showAxes="tnlTNL"  showGates="1"  showFreqOnPlots="1"  showGateNameOnPlots="1"  showMedians="0"  showUncomped="0"  addEventParam="0"  lastYAxisName="" >
                 <TextTraits font="SansSerif"  size="12"  name="Labels"  style="plain"  color="#000000"  background="#00ffffff"  just="left" />
                 <TextTraits font="SansSerif"  size="12"  name="LayoutGates"  style="plain"  color="#000000"  background="#00ffffff"  just="left" />
                 <TextTraits font="SansSerif"  size="10"  name="Numbers"  style="plain"  color="#000000"  background="#00ffffff"  just="left" />
                 <TextTraits font="SansSerif"  size="10"  name="Legend"  style="plain"  color="#000000"  background="#00ffffff"  just="left" />
                 <WindowPosition x="-9"  y="-9"  width="390"  height="520"  displayed="1"  panelState="" />
               </GraphEnvironment>
             </Graph>
             <Gate gating:id="ID617557211" >
               <gating:RectangleGate eventsInside="1"  annoOffsetX="0"  annoOffsetY="0"  tint="#000000"  isTinted="0"  lineWeight="Normal"  userDefined="1"  percentX="0"  percentY="0" >
                 <gating:dimension gating:max="1018.0025244804253" >
                   <data-type:fcs-dimension data-type:name="APC-A" />
                 </gating:dimension>
                 <gating:dimension gating:max="1030.6550156575759" >
                   <data-type:fcs-dimension data-type:name="PI-A" />
                 </gating:dimension>
               </gating:RectangleGate>
             </Gate>
           </Population>
         </Subpopulations>
       </SampleNode>
     </Sample>
     <Sample>
       <DataSet uri="file:/C:/Users/Administrator/Desktop/新建文件夹%20(3)/LM3%20shFBXO9%231%20(3).fcs"  sampleID="4" />
       <Transformations>
         <transforms:linear transforms:minRange="0"  transforms:maxRange="262144"  gain="1" >
           <data-type:parameter data-type:name="FSC-A" />
         </transforms:linear>
         <transforms:linear transforms:minRange="0"  transforms:maxRange="262144"  gain="1" >
           <data-type:parameter data-type:name="SSC-A" />
         </transforms:linear>
         <transforms:log transforms:offset="1"  transforms:decades="5.418539922" >
           <data-type:parameter data-type:name="FITC-A" />
         </transforms:log>
         <transforms:log transforms:offset="1"  transforms:decades="5.418539922" >
           <data-type:parameter data-type:name="FITC-H" />
         </transforms:log>
         <transforms:log transforms:offset="1"  transforms:decades="5.418539922" >
           <data-type:parameter data-type:name="PI-A" />
         </transforms:log>
         <transforms:log transforms:offset="1"  transforms:decades="5.418539922" >
           <data-type:parameter data-type:name="PI-H" />
         </transforms:log>
         <transforms:log transforms:offset="1"  transforms:decades="5.418539922" >
           <data-type:parameter data-type:name="APC-A" />
         </transforms:log>
         <transforms:log transforms:offset="1"  transforms:decades="5.418539922" >
           <data-type:parameter data-type:name="APC-H" />
         </transforms:log>
         <transforms:linear transforms:minRange="0"  transforms:maxRange="262144"  gain="0.01" >
           <data-type:parameter data-type:name="Time" />
         </transforms:linear>
       </Transformations>
       <Keywords>
         <Keyword name="CST REGULATORY STATUS"  value="RUO Performance Check" />
         <Keyword name="CST PERFORMANCE EXPIRED"  value="2017-12-28T15:56:00+08:00" />
         <Keyword name="CST BEADS EXPIRED"  value="False" />
         <Keyword name="CST BASELINE DATE"  value="2017-12-27T15:50:41+08:00" />
         <Keyword name="CST SETUP DATE"  value="2017-12-27T15:56:00+08:00" />
         <Keyword name="CYTOMETER CONFIG CREATE DATE"  value="2017-02-13T11:04:11+08:00" />
         <Keyword name="CYTOMETER CONFIG NAME"  value="4-Blue 3-Red 5-Violet" />
         <Keyword name="CST BEADS LOT ID"  value="70466" />
         <Keyword name="CST SETUP STATUS"  value="SUCCESS" />
         <Keyword name="P9MS"  value="0" />
         <Keyword name="P9BS"  value="0" />
         <Keyword name="$P9G"  value="0.01" />
         <Keyword name="$P9E"  value="0,0" />
         <Keyword name="$P9B"  value="32" />
         <Keyword name="$P9R"  value="262144" />
         <Keyword name="$P9N"  value="Time" />
         <Keyword name="P8MS"  value="0" />
         <Keyword name="P8BS"  value="0" />
         <Keyword name="P8DISPLAY"  value="LOG" />
         <Keyword name="$P8G"  value="1.0" />
         <Keyword name="$P8V"  value="650" />
         <Keyword name="$P8E"  value="0,0" />
         <Keyword name="$P8B"  value="32" />
         <Keyword name="$P8R"  value="262144" />
         <Keyword name="$P8N"  value="APC-H" />
         <Keyword name="P7MS"  value="0" />
         <Keyword name="P7BS"  value="48" />
         <Keyword name="P7DISPLAY"  value="LOG" />
         <Keyword name="$P7G"  value="1.0" />
         <Keyword name="$P7V"  value="650" />
         <Keyword name="$P7E"  value="0,0" />
         <Keyword name="$P7B"  value="32" />
         <Keyword name="$P7R"  value="262144" />
         <Keyword name="$P7N"  value="APC-A" />
         <Keyword name="P6MS"  value="0" />
         <Keyword name="P6BS"  value="0" />
         <Keyword name="P6DISPLAY"  value="LOG" />
         <Keyword name="$P6G"  value="1.0" />
         <Keyword name="$P6V"  value="400" />
         <Keyword name="$P6E"  value="0,0" />
         <Keyword name="$P6B"  value="32" />
         <Keyword name="$P6R"  value="262144" />
         <Keyword name="$P6N"  value="PI-H" />
         <Keyword name="P5MS"  value="0" />
         <Keyword name="P5BS"  value="33" />
         <Keyword name="P5DISPLAY"  value="LOG" />
         <Keyword name="$P5G"  value="1.0" />
         <Keyword name="$P5V"  value="400" />
         <Keyword name="$P5E"  value="0,0" />
         <Keyword name="$P5B"  value="32" />
         <Keyword name="$P5R"  value="262144" />
         <Keyword name="$P5N"  value="PI-A" />
         <Keyword name="P4MS"  value="0" />
         <Keyword name="P4BS"  value="0" />
         <Keyword name="P4DISPLAY"  value="LOG" />
         <Keyword name="$P4G"  value="1.0" />
         <Keyword name="$P4V"  value="200" />
         <Keyword name="$P4E"  value="0,0" />
         <Keyword name="$P4B"  value="32" />
         <Keyword name="$P4R"  value="262144" />
         <Keyword name="$P4N"  value="FITC-H" />
         <Keyword name="P3MS"  value="0" />
         <Keyword name="P3BS"  value="67" />
         <Keyword name="P3DISPLAY"  value="LOG" />
         <Keyword name="$P3G"  value="1.0" />
         <Keyword name="$P3V"  value="200" />
         <Keyword name="$P3E"  value="0,0" />
         <Keyword name="$P3B"  value="32" />
         <Keyword name="$P3R"  value="262144" />
         <Keyword name="$P3N"  value="FITC-A" />
         <Keyword name="P2MS"  value="0" />
         <Keyword name="P2BS"  value="0" />
         <Keyword name="P2DISPLAY"  value="LIN" />
         <Keyword name="$P2G"  value="1.0" />
         <Keyword name="$P2V"  value="275" />
         <Keyword name="$P2E"  value="0,0" />
         <Keyword name="$P2B"  value="32" />
         <Keyword name="$P2R"  value="262144" />
         <Keyword name="$P2N"  value="SSC-A" />
         <Keyword name="P1MS"  value="0" />
         <Keyword name="P1BS"  value="0" />
         <Keyword name="P1DISPLAY"  value="LIN" />
         <Keyword name="$P1G"  value="1.0" />
         <Keyword name="$P1V"  value="370" />
         <Keyword name="$P1E"  value="0,0" />
         <Keyword name="$P1B"  value="32" />
         <Keyword name="$P1R"  value="262144" />
         <Keyword name="$P1N"  value="FSC-A" />
         <Keyword name="THRESHOLD"  value="FSC,5000" />
         <Keyword name="APPLY COMPENSATION"  value="TRUE" />
         <Keyword name="SPILL"  value="3,FITC-A,PI-A,APC-A,1,0,0,0,1,0,0,0,1" />
         <Keyword name="$TIMESTEP"  value="0.01" />
         <Keyword name="LASER3ASF"  value="0.77" />
         <Keyword name="LASER3DELAY"  value="31.42" />
         <Keyword name="LASER3NAME"  value="Violet" />
         <Keyword name="LASER2ASF"  value="0.63" />
         <Keyword name="LASER2DELAY"  value="65.63" />
         <Keyword name="LASER2NAME"  value="Red" />
         <Keyword name="LASER1ASF"  value="0.73" />
         <Keyword name="LASER1DELAY"  value="0.00" />
         <Keyword name="LASER1NAME"  value="Blue" />
         <Keyword name="$INST"  value=" " />
         <Keyword name="AUTOBS"  value="TRUE" />
         <Keyword name="FSC ASF"  value="0.62" />
         <Keyword name="$OP"  value="Administrator" />
         <Keyword name="EXPORT TIME"  value="15-JUN-2021-16:33:06" />
         <Keyword name="EXPORT USER NAME"  value="Administrator" />
         <Keyword name="WINDOW EXTENSION"  value="10.00" />
         <Keyword name="CYTNUM"  value="1" />
         <Keyword name="SETTINGS"  value="Cytometer" />
         <Keyword name="$CYT"  value="FACSCelesta" />
         <Keyword name="$ETIM"  value="16:51:48" />
         <Keyword name="$BTIM"  value="16:51:10" />
         <Keyword name="$DATE"  value="07-APR-2022" />
         <Keyword name="GUID"  value="dae5bf96-689d-4dd9-8645-d7bb0bc11ccd" />
         <Keyword name="EXPERIMENT NAME"  value="411 diaowang" />
         <Keyword name="$SRC"  value="2022-4-7" />
         <Keyword name="TUBE NAME"  value="lm3 a_001" />
         <Keyword name="CREATOR"  value="BD FACSDiva Software Version 8.0.1.1" />
         <Keyword name="$NEXTDATA"  value="0" />
         <Keyword name="$DATATYPE"  value="F" />
         <Keyword name="$BYTEORD"  value="4,3,2,1" />
         <Keyword name="$MODE"  value="L" />
         <Keyword name="$PAR"  value="9" />
         <Keyword name="$TOT"  value="10263              " />
         <Keyword name="$SYS"  value="Windows 7 6.1" />
         <Keyword name="$FIL"  value="2022-4-7_lm3 a_001_012.fcs" />
         <Keyword name="$ENDDATA"  value="371698             " />
         <Keyword name="$BEGINDATA"  value="2231" />
         <Keyword name="$ENDSTEXT"  value="0" />
         <Keyword name="$BEGINSTEXT"  value="0" />
         <Keyword name="$ENDANALYSIS"  value="0" />
         <Keyword name="$BEGINANALYSIS"  value="0" />
         <Keyword name="FJ_FCS_VERSION"  value="3" />
         <Keyword name="$P1S"  value="" />
         <Keyword name="$P2S"  value="" />
         <Keyword name="$P3S"  value="" />
         <Keyword name="$P4S"  value="" />
         <Keyword name="$P5S"  value="" />
         <Keyword name="$P6S"  value="" />
         <Keyword name="$P7S"  value="" />
         <Keyword name="$P8S"  value="" />
         <Keyword name="$P9S"  value="" />
       </Keywords>
       <SampleNode name="2022-4-7_lm3 a_001_012.fcs"  annotation=""  owningGroup=""  expanded="1"  sortPriority="10"  count="10263"  sampleID="4" >
         <Graph smoothing="0"  backColor="#ffffff"  foreColor="#000000"  type="Pseudocolor"  fast="1"  rowCount="10263" >
           <Axis dimension="x"  name="FSC-A"  label=""  auto="auto" />
           <Axis dimension="y"  name="SSC-A"  label=""  auto="auto" />
           <GraphSettings level="5%"  smoothingHighResolution="1"  contourHighResolution="1"  histogramSmoothingCount="0"  graphResolution="256"  showOutliers="0"  drawLargeDots="0"  dotsToDraw="8000"  tint="le.chartfill.tinted.40"  lineWeight="le.lineweight.normal"  lineStyle="le.linestyle.solid" />
           <GraphEnvironment showGrid="0"  showAxes="tnlTNL"  showGates="1"  showFreqOnPlots="1"  showGateNameOnPlots="1"  showMedians="0"  showUncomped="0"  addEventParam="0"  lastYAxisName="" >
             <TextTraits font="SansSerif"  size="12"  name="Labels"  style="plain"  color="#000000"  background="#00ffffff"  just="left" />
             <TextTraits font="SansSerif"  size="12"  name="LayoutGates"  style="plain"  color="#000000"  background="#00ffffff"  just="left" />
             <TextTraits font="SansSerif"  size="10"  name="Numbers"  style="plain"  color="#000000"  background="#00ffffff"  just="left" />
             <TextTraits font="SansSerif"  size="10"  name="Legend"  style="plain"  color="#000000"  background="#00ffffff"  just="left" />
           </GraphEnvironment>
         </Graph>
         <Subpopulations>
           <Population name="Q1: APC-A- , PI-A+"  annotation=""  owningGroup="All Samples"  expanded="1"  sortPriority="10"  count="1661" >
             <Graph smoothing="0"  backColor="#ffffff"  foreColor="#000000"  type="Pseudocolor"  fast="1"  rowCount="10263" >
               <Axis dimension="x"  name="APC-A"  label=""  auto="auto" />
               <Axis dimension="y"  name="PI-A"  label=""  auto="auto" />
               <GraphSettings level="5%"  smoothingHighResolution="1"  contourHighResolution="1"  histogramSmoothingCount="0"  graphResolution="256"  showOutliers="0"  drawLargeDots="0"  dotsToDraw="8000"  tint="le.chartfill.tinted.40"  lineWeight="le.lineweight.normal"  lineStyle="le.linestyle.solid" />
               <GraphEnvironment showGrid="0"  showAxes="tnlTNL"  showGates="1"  showFreqOnPlots="1"  showGateNameOnPlots="1"  showMedians="0"  showUncomped="0"  addEventParam="0"  lastYAxisName="" >
                 <TextTraits font="SansSerif"  size="12"  name="Labels"  style="plain"  color="#000000"  background="#00ffffff"  just="left" />
                 <TextTraits font="SansSerif"  size="12"  name="LayoutGates"  style="plain"  color="#000000"  background="#00ffffff"  just="left" />
                 <TextTraits font="SansSerif"  size="10"  name="Numbers"  style="plain"  color="#000000"  background="#00ffffff"  just="left" />
                 <TextTraits font="SansSerif"  size="10"  name="Legend"  style="plain"  color="#000000"  background="#00ffffff"  just="left" />
                 <WindowPosition x="-9"  y="-9"  width="390"  height="520"  displayed="1"  panelState="" />
               </GraphEnvironment>
             </Graph>
             <Gate gating:id="ID2025916192" >
               <gating:RectangleGate eventsInside="1"  annoOffsetX="0"  annoOffsetY="0"  tint="#000000"  isTinted="0"  lineWeight="Normal"  userDefined="1"  percentX="0"  percentY="0" >
                 <gating:dimension gating:max="1018.0025244804253" >
                   <data-type:fcs-dimension data-type:name="APC-A" />
                 </gating:dimension>
                 <gating:dimension gating:min="1030.6550156575759" >
                   <data-type:fcs-dimension data-type:name="PI-A" />
                 </gating:dimension>
               </gating:RectangleGate>
             </Gate>
           </Population>
           <Population name="Q2: APC-A+ , PI-A+"  annotation=""  owningGroup="All Samples"  expanded="1"  sortPriority="10"  count="574" >
             <Graph smoothing="0"  backColor="#ffffff"  foreColor="#000000"  type="Pseudocolor"  fast="1"  rowCount="10263" >
               <Axis dimension="x"  name="APC-A"  label=""  auto="auto" />
               <Axis dimension="y"  name="PI-A"  label=""  auto="auto" />
               <GraphSettings level="5%"  smoothingHighResolution="1"  contourHighResolution="1"  histogramSmoothingCount="0"  graphResolution="256"  showOutliers="0"  drawLargeDots="0"  dotsToDraw="8000"  tint="le.chartfill.tinted.40"  lineWeight="le.lineweight.normal"  lineStyle="le.linestyle.solid" />
               <GraphEnvironment showGrid="0"  showAxes="tnlTNL"  showGates="1"  showFreqOnPlots="1"  showGateNameOnPlots="1"  showMedians="0"  showUncomped="0"  addEventParam="0"  lastYAxisName="" >
                 <TextTraits font="SansSerif"  size="12"  name="Labels"  style="plain"  color="#000000"  background="#00ffffff"  just="left" />
                 <TextTraits font="SansSerif"  size="12"  name="LayoutGates"  style="plain"  color="#000000"  background="#00ffffff"  just="left" />
                 <TextTraits font="SansSerif"  size="10"  name="Numbers"  style="plain"  color="#000000"  background="#00ffffff"  just="left" />
                 <TextTraits font="SansSerif"  size="10"  name="Legend"  style="plain"  color="#000000"  background="#00ffffff"  just="left" />
                 <WindowPosition x="-9"  y="-9"  width="390"  height="520"  displayed="1"  panelState="" />
               </GraphEnvironment>
             </Graph>
             <Gate gating:id="ID2139526784" >
               <gating:RectangleGate eventsInside="1"  annoOffsetX="0"  annoOffsetY="0"  tint="#000000"  isTinted="0"  lineWeight="Normal"  userDefined="1"  percentX="0"  percentY="0" >
                 <gating:dimension gating:min="1018.0025244804253" >
                   <data-type:fcs-dimension data-type:name="APC-A" />
                 </gating:dimension>
                 <gating:dimension gating:min="1030.6550156575759" >
                   <data-type:fcs-dimension data-type:name="PI-A" />
                 </gating:dimension>
               </gating:RectangleGate>
             </Gate>
           </Population>
           <Population name="Q3: APC-A+ , PI-A-"  annotation=""  owningGroup="All Samples"  expanded="1"  sortPriority="10"  count="2139" >
             <Graph smoothing="0"  backColor="#ffffff"  foreColor="#000000"  type="Pseudocolor"  fast="1"  rowCount="10263" >
               <Axis dimension="x"  name="APC-A"  label=""  auto="auto" />
               <Axis dimension="y"  name="PI-A"  label=""  auto="auto" />
               <GraphSettings level="5%"  smoothingHighResolution="1"  contourHighResolution="1"  histogramSmoothingCount="0"  graphResolution="256"  showOutliers="0"  drawLargeDots="0"  dotsToDraw="8000"  tint="le.chartfill.tinted.40"  lineWeight="le.lineweight.normal"  lineStyle="le.linestyle.solid" />
               <GraphEnvironment showGrid="0"  showAxes="tnlTNL"  showGates="1"  showFreqOnPlots="1"  showGateNameOnPlots="1"  showMedians="0"  showUncomped="0"  addEventParam="0"  lastYAxisName="" >
                 <TextTraits font="SansSerif"  size="12"  name="Labels"  style="plain"  color="#000000"  background="#00ffffff"  just="left" />
                 <TextTraits font="SansSerif"  size="12"  name="LayoutGates"  style="plain"  color="#000000"  background="#00ffffff"  just="left" />
                 <TextTraits font="SansSerif"  size="10"  name="Numbers"  style="plain"  color="#000000"  background="#00ffffff"  just="left" />
                 <TextTraits font="SansSerif"  size="10"  name="Legend"  style="plain"  color="#000000"  background="#00ffffff"  just="left" />
                 <WindowPosition x="-9"  y="-9"  width="390"  height="520"  displayed="1"  panelState="" />
               </GraphEnvironment>
             </Graph>
             <Gate gating:id="ID2081391104" >
               <gating:RectangleGate eventsInside="1"  annoOffsetX="0"  annoOffsetY="0"  tint="#000000"  isTinted="0"  lineWeight="Normal"  userDefined="1"  percentX="0"  percentY="0" >
                 <gating:dimension gating:min="1018.0025244804253" >
                   <data-type:fcs-dimension data-type:name="APC-A" />
                 </gating:dimension>
                 <gating:dimension gating:max="1030.6550156575759" >
                   <data-type:fcs-dimension data-type:name="PI-A" />
                 </gating:dimension>
               </gating:RectangleGate>
             </Gate>
           </Population>
           <Population name="Q4: APC-A- , PI-A-"  annotation=""  owningGroup="All Samples"  expanded="1"  sortPriority="10"  count="5889" >
             <Graph smoothing="0"  backColor="#ffffff"  foreColor="#000000"  type="Pseudocolor"  fast="1"  rowCount="10263" >
               <Axis dimension="x"  name="APC-A"  label=""  auto="auto" />
               <Axis dimension="y"  name="PI-A"  label=""  auto="auto" />
               <GraphSettings level="5%"  smoothingHighResolution="1"  contourHighResolution="1"  histogramSmoothingCount="0"  graphResolution="256"  showOutliers="0"  drawLargeDots="0"  dotsToDraw="8000"  tint="le.chartfill.tinted.40"  lineWeight="le.lineweight.normal"  lineStyle="le.linestyle.solid" />
               <GraphEnvironment showGrid="0"  showAxes="tnlTNL"  showGates="1"  showFreqOnPlots="1"  showGateNameOnPlots="1"  showMedians="0"  showUncomped="0"  addEventParam="0"  lastYAxisName="" >
                 <TextTraits font="SansSerif"  size="12"  name="Labels"  style="plain"  color="#000000"  background="#00ffffff"  just="left" />
                 <TextTraits font="SansSerif"  size="12"  name="LayoutGates"  style="plain"  color="#000000"  background="#00ffffff"  just="left" />
                 <TextTraits font="SansSerif"  size="10"  name="Numbers"  style="plain"  color="#000000"  background="#00ffffff"  just="left" />
                 <TextTraits font="SansSerif"  size="10"  name="Legend"  style="plain"  color="#000000"  background="#00ffffff"  just="left" />
                 <WindowPosition x="-9"  y="-9"  width="390"  height="520"  displayed="1"  panelState="" />
               </GraphEnvironment>
             </Graph>
             <Gate gating:id="ID1614469427" >
               <gating:RectangleGate eventsInside="1"  annoOffsetX="0"  annoOffsetY="0"  tint="#000000"  isTinted="0"  lineWeight="Normal"  userDefined="1"  percentX="0"  percentY="0" >
                 <gating:dimension gating:max="1018.0025244804253" >
                   <data-type:fcs-dimension data-type:name="APC-A" />
                 </gating:dimension>
                 <gating:dimension gating:max="1030.6550156575759" >
                   <data-type:fcs-dimension data-type:name="PI-A" />
                 </gating:dimension>
               </gating:RectangleGate>
             </Gate>
           </Population>
         </Subpopulations>
       </SampleNode>
     </Sample>
     <Sample>
       <DataSet uri="file:/C:/Users/Administrator/Desktop/新建文件夹%20(3)/LM3%20shNC%20(2).fcs"  sampleID="9" />
       <Transformations>
         <transforms:linear transforms:minRange="0"  transforms:maxRange="262144"  gain="1" >
           <data-type:parameter data-type:name="FSC-A" />
         </transforms:linear>
         <transforms:linear transforms:minRange="0"  transforms:maxRange="262144"  gain="1" >
           <data-type:parameter data-type:name="SSC-A" />
         </transforms:linear>
         <transforms:log transforms:offset="1"  transforms:decades="5.418539922" >
           <data-type:parameter data-type:name="FITC-A" />
         </transforms:log>
         <transforms:log transforms:offset="1"  transforms:decades="5.418539922" >
           <data-type:parameter data-type:name="FITC-H" />
         </transforms:log>
         <transforms:log transforms:offset="1"  transforms:decades="5.418539922" >
           <data-type:parameter data-type:name="PI-A" />
         </transforms:log>
         <transforms:log transforms:offset="1"  transforms:decades="5.418539922" >
           <data-type:parameter data-type:name="PI-H" />
         </transforms:log>
         <transforms:log transforms:offset="1"  transforms:decades="5.418539922" >
           <data-type:parameter data-type:name="APC-A" />
         </transforms:log>
         <transforms:log transforms:offset="1"  transforms:decades="5.418539922" >
           <data-type:parameter data-type:name="APC-H" />
         </transforms:log>
         <transforms:linear transforms:minRange="0"  transforms:maxRange="262144"  gain="0.01" >
           <data-type:parameter data-type:name="Time" />
         </transforms:linear>
       </Transformations>
       <Keywords>
         <Keyword name="CST REGULATORY STATUS"  value="RUO Performance Check" />
         <Keyword name="CST PERFORMANCE EXPIRED"  value="2017-12-28T15:56:00+08:00" />
         <Keyword name="CST BEADS EXPIRED"  value="False" />
         <Keyword name="CST BASELINE DATE"  value="2017-12-27T15:50:41+08:00" />
         <Keyword name="CST SETUP DATE"  value="2017-12-27T15:56:00+08:00" />
         <Keyword name="CYTOMETER CONFIG CREATE DATE"  value="2017-02-13T11:04:11+08:00" />
         <Keyword name="CYTOMETER CONFIG NAME"  value="4-Blue 3-Red 5-Violet" />
         <Keyword name="CST BEADS LOT ID"  value="70466" />
         <Keyword name="CST SETUP STATUS"  value="SUCCESS" />
         <Keyword name="P9MS"  value="0" />
         <Keyword name="P9BS"  value="0" />
         <Keyword name="$P9G"  value="0.01" />
         <Keyword name="$P9E"  value="0,0" />
         <Keyword name="$P9B"  value="32" />
         <Keyword name="$P9R"  value="262144" />
         <Keyword name="$P9N"  value="Time" />
         <Keyword name="P8MS"  value="0" />
         <Keyword name="P8BS"  value="0" />
         <Keyword name="P8DISPLAY"  value="LOG" />
         <Keyword name="$P8G"  value="1.0" />
         <Keyword name="$P8V"  value="620" />
         <Keyword name="$P8E"  value="0,0" />
         <Keyword name="$P8B"  value="32" />
         <Keyword name="$P8R"  value="262144" />
         <Keyword name="$P8N"  value="APC-H" />
         <Keyword name="P7MS"  value="0" />
         <Keyword name="P7BS"  value="47" />
         <Keyword name="P7DISPLAY"  value="LOG" />
         <Keyword name="$P7G"  value="1.0" />
         <Keyword name="$P7V"  value="620" />
         <Keyword name="$P7E"  value="0,0" />
         <Keyword name="$P7B"  value="32" />
         <Keyword name="$P7R"  value="262144" />
         <Keyword name="$P7N"  value="APC-A" />
         <Keyword name="P6MS"  value="0" />
         <Keyword name="P6BS"  value="0" />
         <Keyword name="P6DISPLAY"  value="LOG" />
         <Keyword name="$P6G"  value="1.0" />
         <Keyword name="$P6V"  value="500" />
         <Keyword name="$P6E"  value="0,0" />
         <Keyword name="$P6B"  value="32" />
         <Keyword name="$P6R"  value="262144" />
         <Keyword name="$P6N"  value="PI-H" />
         <Keyword name="P5MS"  value="0" />
         <Keyword name="P5BS"  value="36" />
         <Keyword name="P5DISPLAY"  value="LOG" />
         <Keyword name="$P5G"  value="1.0" />
         <Keyword name="$P5V"  value="500" />
         <Keyword name="$P5E"  value="0,0" />
         <Keyword name="$P5B"  value="32" />
         <Keyword name="$P5R"  value="262144" />
         <Keyword name="$P5N"  value="PI-A" />
         <Keyword name="P4MS"  value="0" />
         <Keyword name="P4BS"  value="0" />
         <Keyword name="P4DISPLAY"  value="LOG" />
         <Keyword name="$P4G"  value="1.0" />
         <Keyword name="$P4V"  value="200" />
         <Keyword name="$P4E"  value="0,0" />
         <Keyword name="$P4B"  value="32" />
         <Keyword name="$P4R"  value="262144" />
         <Keyword name="$P4N"  value="FITC-H" />
         <Keyword name="P3MS"  value="0" />
         <Keyword name="P3BS"  value="67" />
         <Keyword name="P3DISPLAY"  value="LOG" />
         <Keyword name="$P3G"  value="1.0" />
         <Keyword name="$P3V"  value="200" />
         <Keyword name="$P3E"  value="0,0" />
         <Keyword name="$P3B"  value="32" />
         <Keyword name="$P3R"  value="262144" />
         <Keyword name="$P3N"  value="FITC-A" />
         <Keyword name="P2MS"  value="0" />
         <Keyword name="P2BS"  value="0" />
         <Keyword name="P2DISPLAY"  value="LIN" />
         <Keyword name="$P2G"  value="1.0" />
         <Keyword name="$P2V"  value="275" />
         <Keyword name="$P2E"  value="0,0" />
         <Keyword name="$P2B"  value="32" />
         <Keyword name="$P2R"  value="262144" />
         <Keyword name="$P2N"  value="SSC-A" />
         <Keyword name="P1MS"  value="0" />
         <Keyword name="P1BS"  value="0" />
         <Keyword name="P1DISPLAY"  value="LIN" />
         <Keyword name="$P1G"  value="1.0" />
         <Keyword name="$P1V"  value="370" />
         <Keyword name="$P1E"  value="0,0" />
         <Keyword name="$P1B"  value="32" />
         <Keyword name="$P1R"  value="262144" />
         <Keyword name="$P1N"  value="FSC-A" />
         <Keyword name="THRESHOLD"  value="FSC,5000" />
         <Keyword name="APPLY COMPENSATION"  value="TRUE" />
         <Keyword name="SPILL"  value="3,FITC-A,PI-A,APC-A,1,0,0,0,1,0,0,0,1" />
         <Keyword name="$TIMESTEP"  value="0.01" />
         <Keyword name="LASER3ASF"  value="0.77" />
         <Keyword name="LASER3DELAY"  value="31.42" />
         <Keyword name="LASER3NAME"  value="Violet" />
         <Keyword name="LASER2ASF"  value="0.63" />
         <Keyword name="LASER2DELAY"  value="65.63" />
         <Keyword name="LASER2NAME"  value="Red" />
         <Keyword name="LASER1ASF"  value="0.73" />
         <Keyword name="LASER1DELAY"  value="0.00" />
         <Keyword name="LASER1NAME"  value="Blue" />
         <Keyword name="$INST"  value=" " />
         <Keyword name="AUTOBS"  value="TRUE" />
         <Keyword name="FSC ASF"  value="0.62" />
         <Keyword name="$OP"  value="Administrator" />
         <Keyword name="EXPORT TIME"  value="15-JUN-2021-16:33:06" />
         <Keyword name="EXPORT USER NAME"  value="Administrator" />
         <Keyword name="WINDOW EXTENSION"  value="10.00" />
         <Keyword name="CYTNUM"  value="1" />
         <Keyword name="SETTINGS"  value="Cytometer" />
         <Keyword name="$CYT"  value="FACSCelesta" />
         <Keyword name="$ETIM"  value="16:42:34" />
         <Keyword name="$BTIM"  value="16:41:59" />
         <Keyword name="$DATE"  value="07-APR-2022" />
         <Keyword name="GUID"  value="b544cfa4-dddf-4647-bd18-0b6af0923f55" />
         <Keyword name="EXPERIMENT NAME"  value="411 diaowang" />
         <Keyword name="$SRC"  value="2022-4-7" />
         <Keyword name="TUBE NAME"  value="lm3 nc 1" />
         <Keyword name="CREATOR"  value="BD FACSDiva Software Version 8.0.1.1" />
         <Keyword name="$NEXTDATA"  value="0" />
         <Keyword name="$DATATYPE"  value="F" />
         <Keyword name="$BYTEORD"  value="4,3,2,1" />
         <Keyword name="$MODE"  value="L" />
         <Keyword name="$PAR"  value="9" />
         <Keyword name="$TOT"  value="10359              " />
         <Keyword name="$SYS"  value="Windows 7 6.1" />
         <Keyword name="$FIL"  value="2022-4-7_lm3 nc 1_006.fcs" />
         <Keyword name="$ENDDATA"  value="375152             " />
         <Keyword name="$BEGINDATA"  value="2229" />
         <Keyword name="$ENDSTEXT"  value="0" />
         <Keyword name="$BEGINSTEXT"  value="0" />
         <Keyword name="$ENDANALYSIS"  value="0" />
         <Keyword name="$BEGINANALYSIS"  value="0" />
         <Keyword name="FJ_FCS_VERSION"  value="3" />
         <Keyword name="$P1S"  value="" />
         <Keyword name="$P2S"  value="" />
         <Keyword name="$P3S"  value="" />
         <Keyword name="$P4S"  value="" />
         <Keyword name="$P5S"  value="" />
         <Keyword name="$P6S"  value="" />
         <Keyword name="$P7S"  value="" />
         <Keyword name="$P8S"  value="" />
         <Keyword name="$P9S"  value="" />
       </Keywords>
       <SampleNode name="2022-4-7_lm3 nc 1_006.fcs"  annotation=""  owningGroup=""  expanded="1"  sortPriority="10"  count="10359"  sampleID="9" >
         <Graph smoothing="0"  backColor="#ffffff"  foreColor="#000000"  type="Pseudocolor"  fast="1"  rowCount="10359" >
           <Axis dimension="x"  name="FSC-A"  label=""  auto="auto" />
           <Axis dimension="y"  name="SSC-A"  label=""  auto="auto" />
           <GraphSettings level="5%"  smoothingHighResolution="1"  contourHighResolution="1"  histogramSmoothingCount="0"  graphResolution="256"  showOutliers="0"  drawLargeDots="0"  dotsToDraw="8000"  tint="le.chartfill.tinted.40"  lineWeight="le.lineweight.normal"  lineStyle="le.linestyle.solid" />
           <GraphEnvironment showGrid="0"  showAxes="tnlTNL"  showGates="1"  showFreqOnPlots="1"  showGateNameOnPlots="1"  showMedians="0"  showUncomped="0"  addEventParam="0"  lastYAxisName="" >
             <TextTraits font="SansSerif"  size="12"  name="Labels"  style="plain"  color="#000000"  background="#00ffffff"  just="left" />
             <TextTraits font="SansSerif"  size="12"  name="LayoutGates"  style="plain"  color="#000000"  background="#00ffffff"  just="left" />
             <TextTraits font="SansSerif"  size="10"  name="Numbers"  style="plain"  color="#000000"  background="#00ffffff"  just="left" />
             <TextTraits font="SansSerif"  size="10"  name="Legend"  style="plain"  color="#000000"  background="#00ffffff"  just="left" />
           </GraphEnvironment>
         </Graph>
         <Subpopulations>
           <Population name="Q1: APC-A- , PI-A+"  annotation=""  owningGroup="All Samples"  expanded="1"  sortPriority="10"  count="325" >
             <Graph smoothing="0"  backColor="#ffffff"  foreColor="#000000"  type="Pseudocolor"  fast="1"  rowCount="10359" >
               <Axis dimension="x"  name="APC-A"  label=""  auto="auto" />
               <Axis dimension="y"  name="PI-A"  label=""  auto="auto" />
               <GraphSettings level="5%"  smoothingHighResolution="1"  contourHighResolution="1"  histogramSmoothingCount="0"  graphResolution="256"  showOutliers="0"  drawLargeDots="0"  dotsToDraw="8000"  tint="le.chartfill.tinted.40"  lineWeight="le.lineweight.normal"  lineStyle="le.linestyle.solid" />
               <GraphEnvironment showGrid="0"  showAxes="tnlTNL"  showGates="1"  showFreqOnPlots="1"  showGateNameOnPlots="1"  showMedians="0"  showUncomped="0"  addEventParam="0"  lastYAxisName="" >
                 <TextTraits font="SansSerif"  size="12"  name="Labels"  style="plain"  color="#000000"  background="#00ffffff"  just="left" />
                 <TextTraits font="SansSerif"  size="12"  name="LayoutGates"  style="plain"  color="#000000"  background="#00ffffff"  just="left" />
                 <TextTraits font="SansSerif"  size="10"  name="Numbers"  style="plain"  color="#000000"  background="#00ffffff"  just="left" />
                 <TextTraits font="SansSerif"  size="10"  name="Legend"  style="plain"  color="#000000"  background="#00ffffff"  just="left" />
                 <WindowPosition x="-9"  y="-9"  width="390"  height="520"  displayed="1"  panelState="" />
               </GraphEnvironment>
             </Graph>
             <Gate gating:id="ID495579326" >
               <gating:RectangleGate eventsInside="1"  annoOffsetX="0"  annoOffsetY="0"  tint="#000000"  isTinted="0"  lineWeight="Normal"  userDefined="1"  percentX="0"  percentY="0" >
                 <gating:dimension gating:max="1018.0025244804253" >
                   <data-type:fcs-dimension data-type:name="APC-A" />
                 </gating:dimension>
                 <gating:dimension gating:min="1030.6550156575759" >
                   <data-type:fcs-dimension data-type:name="PI-A" />
                 </gating:dimension>
               </gating:RectangleGate>
             </Gate>
           </Population>
           <Population name="Q2: APC-A+ , PI-A+"  annotation=""  owningGroup="All Samples"  expanded="1"  sortPriority="10"  count="778" >
             <Graph smoothing="0"  backColor="#ffffff"  foreColor="#000000"  type="Pseudocolor"  fast="1"  rowCount="10359" >
               <Axis dimension="x"  name="APC-A"  label=""  auto="auto" />
               <Axis dimension="y"  name="PI-A"  label=""  auto="auto" />
               <GraphSettings level="5%"  smoothingHighResolution="1"  contourHighResolution="1"  histogramSmoothingCount="0"  graphResolution="256"  showOutliers="0"  drawLargeDots="0"  dotsToDraw="8000"  tint="le.chartfill.tinted.40"  lineWeight="le.lineweight.normal"  lineStyle="le.linestyle.solid" />
               <GraphEnvironment showGrid="0"  showAxes="tnlTNL"  showGates="1"  showFreqOnPlots="1"  showGateNameOnPlots="1"  showMedians="0"  showUncomped="0"  addEventParam="0"  lastYAxisName="" >
                 <TextTraits font="SansSerif"  size="12"  name="Labels"  style="plain"  color="#000000"  background="#00ffffff"  just="left" />
                 <TextTraits font="SansSerif"  size="12"  name="LayoutGates"  style="plain"  color="#000000"  background="#00ffffff"  just="left" />
                 <TextTraits font="SansSerif"  size="10"  name="Numbers"  style="plain"  color="#000000"  background="#00ffffff"  just="left" />
                 <TextTraits font="SansSerif"  size="10"  name="Legend"  style="plain"  color="#000000"  background="#00ffffff"  just="left" />
                 <WindowPosition x="-9"  y="-9"  width="390"  height="520"  displayed="1"  panelState="" />
               </GraphEnvironment>
             </Graph>
             <Gate gating:id="ID1260149016" >
               <gating:RectangleGate eventsInside="1"  annoOffsetX="0"  annoOffsetY="0"  tint="#000000"  isTinted="0"  lineWeight="Normal"  userDefined="1"  percentX="0"  percentY="0" >
                 <gating:dimension gating:min="1018.0025244804253" >
                   <data-type:fcs-dimension data-type:name="APC-A" />
                 </gating:dimension>
                 <gating:dimension gating:min="1030.6550156575759" >
                   <data-type:fcs-dimension data-type:name="PI-A" />
                 </gating:dimension>
               </gating:RectangleGate>
             </Gate>
           </Population>
           <Population name="Q3: APC-A+ , PI-A-"  annotation=""  owningGroup="All Samples"  expanded="1"  sortPriority="10"  count="1292" >
             <Graph smoothing="0"  backColor="#ffffff"  foreColor="#000000"  type="Pseudocolor"  fast="1"  rowCount="10359" >
               <Axis dimension="x"  name="APC-A"  label=""  auto="auto" />
               <Axis dimension="y"  name="PI-A"  label=""  auto="auto" />
               <GraphSettings level="5%"  smoothingHighResolution="1"  contourHighResolution="1"  histogramSmoothingCount="0"  graphResolution="256"  showOutliers="0"  drawLargeDots="0"  dotsToDraw="8000"  tint="le.chartfill.tinted.40"  lineWeight="le.lineweight.normal"  lineStyle="le.linestyle.solid" />
               <GraphEnvironment showGrid="0"  showAxes="tnlTNL"  showGates="1"  showFreqOnPlots="1"  showGateNameOnPlots="1"  showMedians="0"  showUncomped="0"  addEventParam="0"  lastYAxisName="" >
                 <TextTraits font="SansSerif"  size="12"  name="Labels"  style="plain"  color="#000000"  background="#00ffffff"  just="left" />
                 <TextTraits font="SansSerif"  size="12"  name="LayoutGates"  style="plain"  color="#000000"  background="#00ffffff"  just="left" />
                 <TextTraits font="SansSerif"  size="10"  name="Numbers"  style="plain"  color="#000000"  background="#00ffffff"  just="left" />
                 <TextTraits font="SansSerif"  size="10"  name="Legend"  style="plain"  color="#000000"  background="#00ffffff"  just="left" />
                 <WindowPosition x="-9"  y="-9"  width="390"  height="520"  displayed="1"  panelState="" />
               </GraphEnvironment>
             </Graph>
             <Gate gating:id="ID840785198" >
               <gating:RectangleGate eventsInside="1"  annoOffsetX="0"  annoOffsetY="0"  tint="#000000"  isTinted="0"  lineWeight="Normal"  userDefined="1"  percentX="0"  percentY="0" >
                 <gating:dimension gating:min="1018.0025244804253" >
                   <data-type:fcs-dimension data-type:name="APC-A" />
                 </gating:dimension>
                 <gating:dimension gating:max="1030.6550156575759" >
                   <data-type:fcs-dimension data-type:name="PI-A" />
                 </gating:dimension>
               </gating:RectangleGate>
             </Gate>
           </Population>
           <Population name="Q4: APC-A- , PI-A-"  annotation=""  owningGroup="All Samples"  expanded="1"  sortPriority="10"  count="7964" >
             <Graph smoothing="0"  backColor="#ffffff"  foreColor="#000000"  type="Pseudocolor"  fast="1"  rowCount="10359" >
               <Axis dimension="x"  name="APC-A"  label=""  auto="auto" />
               <Axis dimension="y"  name="PI-A"  label=""  auto="auto" />
               <GraphSettings level="5%"  smoothingHighResolution="1"  contourHighResolution="1"  histogramSmoothingCount="0"  graphResolution="256"  showOutliers="0"  drawLargeDots="0"  dotsToDraw="8000"  tint="le.chartfill.tinted.40"  lineWeight="le.lineweight.normal"  lineStyle="le.linestyle.solid" />
               <GraphEnvironment showGrid="0"  showAxes="tnlTNL"  showGates="1"  showFreqOnPlots="1"  showGateNameOnPlots="1"  showMedians="0"  showUncomped="0"  addEventParam="0"  lastYAxisName="" >
                 <TextTraits font="SansSerif"  size="12"  name="Labels"  style="plain"  color="#000000"  background="#00ffffff"  just="left" />
                 <TextTraits font="SansSerif"  size="12"  name="LayoutGates"  style="plain"  color="#000000"  background="#00ffffff"  just="left" />
                 <TextTraits font="SansSerif"  size="10"  name="Numbers"  style="plain"  color="#000000"  background="#00ffffff"  just="left" />
                 <TextTraits font="SansSerif"  size="10"  name="Legend"  style="plain"  color="#000000"  background="#00ffffff"  just="left" />
                 <WindowPosition x="-9"  y="-9"  width="390"  height="520"  displayed="1"  panelState="" />
               </GraphEnvironment>
             </Graph>
             <Gate gating:id="ID634425526" >
               <gating:RectangleGate eventsInside="1"  annoOffsetX="0"  annoOffsetY="0"  tint="#000000"  isTinted="0"  lineWeight="Normal"  userDefined="1"  percentX="0"  percentY="0" >
                 <gating:dimension gating:max="1018.0025244804253" >
                   <data-type:fcs-dimension data-type:name="APC-A" />
                 </gating:dimension>
                 <gating:dimension gating:max="1030.6550156575759" >
                   <data-type:fcs-dimension data-type:name="PI-A" />
                 </gating:dimension>
               </gating:RectangleGate>
             </Gate>
           </Population>
         </Subpopulations>
       </SampleNode>
     </Sample>
     <Sample>
       <DataSet uri="file:/C:/Users/Administrator/Desktop/新建文件夹%20(3)/LM3%20shNC%20Le%20(2).fcs"  sampleID="12" />
       <Transformations>
         <transforms:linear transforms:minRange="0"  transforms:maxRange="262144"  gain="1" >
           <data-type:parameter data-type:name="FSC-A" />
         </transforms:linear>
         <transforms:linear transforms:minRange="0"  transforms:maxRange="262144"  gain="1" >
           <data-type:parameter data-type:name="SSC-A" />
         </transforms:linear>
         <transforms:log transforms:offset="1"  transforms:decades="5.418539922" >
           <data-type:parameter data-type:name="FITC-A" />
         </transforms:log>
         <transforms:log transforms:offset="1"  transforms:decades="5.418539922" >
           <data-type:parameter data-type:name="FITC-H" />
         </transforms:log>
         <transforms:log transforms:offset="1"  transforms:decades="5.418539922" >
           <data-type:parameter data-type:name="PI-A" />
         </transforms:log>
         <transforms:log transforms:offset="1"  transforms:decades="5.418539922" >
           <data-type:parameter data-type:name="PI-H" />
         </transforms:log>
         <transforms:log transforms:offset="1"  transforms:decades="5.418539922" >
           <data-type:parameter data-type:name="APC-A" />
         </transforms:log>
         <transforms:log transforms:offset="1"  transforms:decades="5.418539922" >
           <data-type:parameter data-type:name="APC-H" />
         </transforms:log>
         <transforms:linear transforms:minRange="0"  transforms:maxRange="262144"  gain="0.01" >
           <data-type:parameter data-type:name="Time" />
         </transforms:linear>
       </Transformations>
       <Keywords>
         <Keyword name="CST REGULATORY STATUS"  value="RUO Performance Check" />
         <Keyword name="CST PERFORMANCE EXPIRED"  value="2017-12-28T15:56:00+08:00" />
         <Keyword name="CST BEADS EXPIRED"  value="False" />
         <Keyword name="CST BASELINE DATE"  value="2017-12-27T15:50:41+08:00" />
         <Keyword name="CST SETUP DATE"  value="2017-12-27T15:56:00+08:00" />
         <Keyword name="CYTOMETER CONFIG CREATE DATE"  value="2017-02-13T11:04:11+08:00" />
         <Keyword name="CYTOMETER CONFIG NAME"  value="4-Blue 3-Red 5-Violet" />
         <Keyword name="CST BEADS LOT ID"  value="70466" />
         <Keyword name="CST SETUP STATUS"  value="SUCCESS" />
         <Keyword name="P9MS"  value="0" />
         <Keyword name="P9BS"  value="0" />
         <Keyword name="$P9G"  value="0.01" />
         <Keyword name="$P9E"  value="0,0" />
         <Keyword name="$P9B"  value="32" />
         <Keyword name="$P9R"  value="262144" />
         <Keyword name="$P9N"  value="Time" />
         <Keyword name="P8MS"  value="0" />
         <Keyword name="P8BS"  value="0" />
         <Keyword name="P8DISPLAY"  value="LOG" />
         <Keyword name="$P8G"  value="1.0" />
         <Keyword name="$P8V"  value="620" />
         <Keyword name="$P8E"  value="0,0" />
         <Keyword name="$P8B"  value="32" />
         <Keyword name="$P8R"  value="262144" />
         <Keyword name="$P8N"  value="APC-H" />
         <Keyword name="P7MS"  value="0" />
         <Keyword name="P7BS"  value="54" />
         <Keyword name="P7DISPLAY"  value="LOG" />
         <Keyword name="$P7G"  value="1.0" />
         <Keyword name="$P7V"  value="620" />
         <Keyword name="$P7E"  value="0,0" />
         <Keyword name="$P7B"  value="32" />
         <Keyword name="$P7R"  value="262144" />
         <Keyword name="$P7N"  value="APC-A" />
         <Keyword name="P6MS"  value="0" />
         <Keyword name="P6BS"  value="0" />
         <Keyword name="P6DISPLAY"  value="LOG" />
         <Keyword name="$P6G"  value="1.0" />
         <Keyword name="$P6V"  value="500" />
         <Keyword name="$P6E"  value="0,0" />
         <Keyword name="$P6B"  value="32" />
         <Keyword name="$P6R"  value="262144" />
         <Keyword name="$P6N"  value="PI-H" />
         <Keyword name="P5MS"  value="0" />
         <Keyword name="P5BS"  value="52" />
         <Keyword name="P5DISPLAY"  value="LOG" />
         <Keyword name="$P5G"  value="1.0" />
         <Keyword name="$P5V"  value="500" />
         <Keyword name="$P5E"  value="0,0" />
         <Keyword name="$P5B"  value="32" />
         <Keyword name="$P5R"  value="262144" />
         <Keyword name="$P5N"  value="PI-A" />
         <Keyword name="P4MS"  value="0" />
         <Keyword name="P4BS"  value="0" />
         <Keyword name="P4DISPLAY"  value="LOG" />
         <Keyword name="$P4G"  value="1.0" />
         <Keyword name="$P4V"  value="200" />
         <Keyword name="$P4E"  value="0,0" />
         <Keyword name="$P4B"  value="32" />
         <Keyword name="$P4R"  value="262144" />
         <Keyword name="$P4N"  value="FITC-H" />
         <Keyword name="P3MS"  value="0" />
         <Keyword name="P3BS"  value="49" />
         <Keyword name="P3DISPLAY"  value="LOG" />
         <Keyword name="$P3G"  value="1.0" />
         <Keyword name="$P3V"  value="200" />
         <Keyword name="$P3E"  value="0,0" />
         <Keyword name="$P3B"  value="32" />
         <Keyword name="$P3R"  value="262144" />
         <Keyword name="$P3N"  value="FITC-A" />
         <Keyword name="P2MS"  value="0" />
         <Keyword name="P2BS"  value="0" />
         <Keyword name="P2DISPLAY"  value="LIN" />
         <Keyword name="$P2G"  value="1.0" />
         <Keyword name="$P2V"  value="275" />
         <Keyword name="$P2E"  value="0,0" />
         <Keyword name="$P2B"  value="32" />
         <Keyword name="$P2R"  value="262144" />
         <Keyword name="$P2N"  value="SSC-A" />
         <Keyword name="P1MS"  value="0" />
         <Keyword name="P1BS"  value="0" />
         <Keyword name="P1DISPLAY"  value="LIN" />
         <Keyword name="$P1G"  value="1.0" />
         <Keyword name="$P1V"  value="370" />
         <Keyword name="$P1E"  value="0,0" />
         <Keyword name="$P1B"  value="32" />
         <Keyword name="$P1R"  value="262144" />
         <Keyword name="$P1N"  value="FSC-A" />
         <Keyword name="THRESHOLD"  value="FSC,5000" />
         <Keyword name="APPLY COMPENSATION"  value="TRUE" />
         <Keyword name="SPILL"  value="3,FITC-A,PI-A,APC-A,1,0,0,0,1,0,0,0,1" />
         <Keyword name="$TIMESTEP"  value="0.01" />
         <Keyword name="LASER3ASF"  value="0.77" />
         <Keyword name="LASER3DELAY"  value="31.42" />
         <Keyword name="LASER3NAME"  value="Violet" />
         <Keyword name="LASER2ASF"  value="0.63" />
         <Keyword name="LASER2DELAY"  value="65.63" />
         <Keyword name="LASER2NAME"  value="Red" />
         <Keyword name="LASER1ASF"  value="0.73" />
         <Keyword name="LASER1DELAY"  value="0.00" />
         <Keyword name="LASER1NAME"  value="Blue" />
         <Keyword name="$INST"  value=" " />
         <Keyword name="AUTOBS"  value="TRUE" />
         <Keyword name="FSC ASF"  value="0.62" />
         <Keyword name="$OP"  value="Administrator" />
         <Keyword name="EXPORT TIME"  value="15-JUN-2021-16:33:06" />
         <Keyword name="EXPORT USER NAME"  value="Administrator" />
         <Keyword name="WINDOW EXTENSION"  value="10.00" />
         <Keyword name="CYTNUM"  value="1" />
         <Keyword name="SETTINGS"  value="Cytometer" />
         <Keyword name="$CYT"  value="FACSCelesta" />
         <Keyword name="$ETIM"  value="16:46:18" />
         <Keyword name="$BTIM"  value="16:45:44" />
         <Keyword name="$DATE"  value="07-APR-2022" />
         <Keyword name="GUID"  value="fb90fb56-2bff-4d0d-b9dc-1028111498c4" />
         <Keyword name="EXPERIMENT NAME"  value="411 diaowang" />
         <Keyword name="$SRC"  value="2022-4-7" />
         <Keyword name="TUBE NAME"  value="lm3 nc  LE_001" />
         <Keyword name="CREATOR"  value="BD FACSDiva Software Version 8.0.1.1" />
         <Keyword name="$NEXTDATA"  value="0" />
         <Keyword name="$DATATYPE"  value="F" />
         <Keyword name="$BYTEORD"  value="4,3,2,1" />
         <Keyword name="$MODE"  value="L" />
         <Keyword name="$PAR"  value="9" />
         <Keyword name="$TOT"  value="10301              " />
         <Keyword name="$SYS"  value="Windows 7 6.1" />
         <Keyword name="$FIL"  value="2022-4-7_lm3 nc  LE_001_009.fcs" />
         <Keyword name="$ENDDATA"  value="373076             " />
         <Keyword name="$BEGINDATA"  value="2241" />
         <Keyword name="$ENDSTEXT"  value="0" />
         <Keyword name="$BEGINSTEXT"  value="0" />
         <Keyword name="$ENDANALYSIS"  value="0" />
         <Keyword name="$BEGINANALYSIS"  value="0" />
         <Keyword name="FJ_FCS_VERSION"  value="3" />
         <Keyword name="$P1S"  value="" />
         <Keyword name="$P2S"  value="" />
         <Keyword name="$P3S"  value="" />
         <Keyword name="$P4S"  value="" />
         <Keyword name="$P5S"  value="" />
         <Keyword name="$P6S"  value="" />
         <Keyword name="$P7S"  value="" />
         <Keyword name="$P8S"  value="" />
         <Keyword name="$P9S"  value="" />
       </Keywords>
       <SampleNode name="2022-4-7_lm3 nc  LE_001_009.fcs"  annotation=""  owningGroup=""  expanded="1"  sortPriority="10"  count="10301"  sampleID="12" >
         <Graph smoothing="0"  backColor="#ffffff"  foreColor="#000000"  type="Pseudocolor"  fast="1"  rowCount="10301" >
           <Axis dimension="x"  name="FSC-A"  label=""  auto="auto" />
           <Axis dimension="y"  name="SSC-A"  label=""  auto="auto" />
           <GraphSettings level="5%"  smoothingHighResolution="1"  contourHighResolution="1"  histogramSmoothingCount="0"  graphResolution="256"  showOutliers="0"  drawLargeDots="0"  dotsToDraw="8000"  tint="le.chartfill.tinted.40"  lineWeight="le.lineweight.normal"  lineStyle="le.linestyle.solid" />
           <GraphEnvironment showGrid="0"  showAxes="tnlTNL"  showGates="1"  showFreqOnPlots="1"  showGateNameOnPlots="1"  showMedians="0"  showUncomped="0"  addEventParam="0"  lastYAxisName="" >
             <TextTraits font="SansSerif"  size="12"  name="Labels"  style="plain"  color="#000000"  background="#00ffffff"  just="left" />
             <TextTraits font="SansSerif"  size="12"  name="LayoutGates"  style="plain"  color="#000000"  background="#00ffffff"  just="left" />
             <TextTraits font="SansSerif"  size="10"  name="Numbers"  style="plain"  color="#000000"  background="#00ffffff"  just="left" />
             <TextTraits font="SansSerif"  size="10"  name="Legend"  style="plain"  color="#000000"  background="#00ffffff"  just="left" />
           </GraphEnvironment>
         </Graph>
         <Subpopulations>
           <Population name="Q1: APC-A- , PI-A+"  annotation=""  owningGroup="All Samples"  expanded="1"  sortPriority="10"  count="535" >
             <Graph smoothing="0"  backColor="#ffffff"  foreColor="#000000"  type="Pseudocolor"  fast="1"  rowCount="10301" >
               <Axis dimension="x"  name="APC-A"  label=""  auto="auto" />
               <Axis dimension="y"  name="PI-A"  label=""  auto="auto" />
               <GraphSettings level="5%"  smoothingHighResolution="1"  contourHighResolution="1"  histogramSmoothingCount="0"  graphResolution="256"  showOutliers="0"  drawLargeDots="0"  dotsToDraw="8000"  tint="le.chartfill.tinted.40"  lineWeight="le.lineweight.normal"  lineStyle="le.linestyle.solid" />
               <GraphEnvironment showGrid="0"  showAxes="tnlTNL"  showGates="1"  showFreqOnPlots="1"  showGateNameOnPlots="1"  showMedians="0"  showUncomped="0"  addEventParam="0"  lastYAxisName="" >
                 <TextTraits font="SansSerif"  size="12"  name="Labels"  style="plain"  color="#000000"  background="#00ffffff"  just="left" />
                 <TextTraits font="SansSerif"  size="12"  name="LayoutGates"  style="plain"  color="#000000"  background="#00ffffff"  just="left" />
                 <TextTraits font="SansSerif"  size="10"  name="Numbers"  style="plain"  color="#000000"  background="#00ffffff"  just="left" />
                 <TextTraits font="SansSerif"  size="10"  name="Legend"  style="plain"  color="#000000"  background="#00ffffff"  just="left" />
                 <WindowPosition x="-9"  y="-9"  width="390"  height="520"  displayed="1"  panelState="" />
               </GraphEnvironment>
             </Graph>
             <Gate gating:id="ID533508127" >
               <gating:RectangleGate eventsInside="1"  annoOffsetX="0"  annoOffsetY="0"  tint="#000000"  isTinted="0"  lineWeight="Normal"  userDefined="1"  percentX="0"  percentY="0" >
                 <gating:dimension gating:max="1018.0025244804253" >
                   <data-type:fcs-dimension data-type:name="APC-A" />
                 </gating:dimension>
                 <gating:dimension gating:min="1030.6550156575759" >
                   <data-type:fcs-dimension data-type:name="PI-A" />
                 </gating:dimension>
               </gating:RectangleGate>
             </Gate>
           </Population>
           <Population name="Q2: APC-A+ , PI-A+"  annotation=""  owningGroup="All Samples"  expanded="1"  sortPriority="10"  count="1729" >
             <Graph smoothing="0"  backColor="#ffffff"  foreColor="#000000"  type="Pseudocolor"  fast="1"  rowCount="10301" >
               <Axis dimension="x"  name="APC-A"  label=""  auto="auto" />
               <Axis dimension="y"  name="PI-A"  label=""  auto="auto" />
               <GraphSettings level="5%"  smoothingHighResolution="1"  contourHighResolution="1"  histogramSmoothingCount="0"  graphResolution="256"  showOutliers="0"  drawLargeDots="0"  dotsToDraw="8000"  tint="le.chartfill.tinted.40"  lineWeight="le.lineweight.normal"  lineStyle="le.linestyle.solid" />
               <GraphEnvironment showGrid="0"  showAxes="tnlTNL"  showGates="1"  showFreqOnPlots="1"  showGateNameOnPlots="1"  showMedians="0"  showUncomped="0"  addEventParam="0"  lastYAxisName="" >
                 <TextTraits font="SansSerif"  size="12"  name="Labels"  style="plain"  color="#000000"  background="#00ffffff"  just="left" />
                 <TextTraits font="SansSerif"  size="12"  name="LayoutGates"  style="plain"  color="#000000"  background="#00ffffff"  just="left" />
                 <TextTraits font="SansSerif"  size="10"  name="Numbers"  style="plain"  color="#000000"  background="#00ffffff"  just="left" />
                 <TextTraits font="SansSerif"  size="10"  name="Legend"  style="plain"  color="#000000"  background="#00ffffff"  just="left" />
                 <WindowPosition x="-9"  y="-9"  width="390"  height="520"  displayed="1"  panelState="" />
               </GraphEnvironment>
             </Graph>
             <Gate gating:id="ID926864264" >
               <gating:RectangleGate eventsInside="1"  annoOffsetX="0"  annoOffsetY="0"  tint="#000000"  isTinted="0"  lineWeight="Normal"  userDefined="1"  percentX="0"  percentY="0" >
                 <gating:dimension gating:min="1018.0025244804253" >
                   <data-type:fcs-dimension data-type:name="APC-A" />
                 </gating:dimension>
                 <gating:dimension gating:min="1030.6550156575759" >
                   <data-type:fcs-dimension data-type:name="PI-A" />
                 </gating:dimension>
               </gating:RectangleGate>
             </Gate>
           </Population>
           <Population name="Q3: APC-A+ , PI-A-"  annotation=""  owningGroup="All Samples"  expanded="1"  sortPriority="10"  count="1182" >
             <Graph smoothing="0"  backColor="#ffffff"  foreColor="#000000"  type="Pseudocolor"  fast="1"  rowCount="10301" >
               <Axis dimension="x"  name="APC-A"  label=""  auto="auto" />
               <Axis dimension="y"  name="PI-A"  label=""  auto="auto" />
               <GraphSettings level="5%"  smoothingHighResolution="1"  contourHighResolution="1"  histogramSmoothingCount="0"  graphResolution="256"  showOutliers="0"  drawLargeDots="0"  dotsToDraw="8000"  tint="le.chartfill.tinted.40"  lineWeight="le.lineweight.normal"  lineStyle="le.linestyle.solid" />
               <GraphEnvironment showGrid="0"  showAxes="tnlTNL"  showGates="1"  showFreqOnPlots="1"  showGateNameOnPlots="1"  showMedians="0"  showUncomped="0"  addEventParam="0"  lastYAxisName="" >
                 <TextTraits font="SansSerif"  size="12"  name="Labels"  style="plain"  color="#000000"  background="#00ffffff"  just="left" />
                 <TextTraits font="SansSerif"  size="12"  name="LayoutGates"  style="plain"  color="#000000"  background="#00ffffff"  just="left" />
                 <TextTraits font="SansSerif"  size="10"  name="Numbers"  style="plain"  color="#000000"  background="#00ffffff"  just="left" />
                 <TextTraits font="SansSerif"  size="10"  name="Legend"  style="plain"  color="#000000"  background="#00ffffff"  just="left" />
                 <WindowPosition x="-9"  y="-9"  width="390"  height="520"  displayed="1"  panelState="" />
               </GraphEnvironment>
             </Graph>
             <Gate gating:id="ID2108793357" >
               <gating:RectangleGate eventsInside="1"  annoOffsetX="0"  annoOffsetY="0"  tint="#000000"  isTinted="0"  lineWeight="Normal"  userDefined="1"  percentX="0"  percentY="0" >
                 <gating:dimension gating:min="1018.0025244804253" >
                   <data-type:fcs-dimension data-type:name="APC-A" />
                 </gating:dimension>
                 <gating:dimension gating:max="1030.6550156575759" >
                   <data-type:fcs-dimension data-type:name="PI-A" />
                 </gating:dimension>
               </gating:RectangleGate>
             </Gate>
           </Population>
           <Population name="Q4: APC-A- , PI-A-"  annotation=""  owningGroup="All Samples"  expanded="1"  sortPriority="10"  count="6855" >
             <Graph smoothing="0"  backColor="#ffffff"  foreColor="#000000"  type="Pseudocolor"  fast="1"  rowCount="10301" >
               <Axis dimension="x"  name="APC-A"  label=""  auto="auto" />
               <Axis dimension="y"  name="PI-A"  label=""  auto="auto" />
               <GraphSettings level="5%"  smoothingHighResolution="1"  contourHighResolution="1"  histogramSmoothingCount="0"  graphResolution="256"  showOutliers="0"  drawLargeDots="0"  dotsToDraw="8000"  tint="le.chartfill.tinted.40"  lineWeight="le.lineweight.normal"  lineStyle="le.linestyle.solid" />
               <GraphEnvironment showGrid="0"  showAxes="tnlTNL"  showGates="1"  showFreqOnPlots="1"  showGateNameOnPlots="1"  showMedians="0"  showUncomped="0"  addEventParam="0"  lastYAxisName="" >
                 <TextTraits font="SansSerif"  size="12"  name="Labels"  style="plain"  color="#000000"  background="#00ffffff"  just="left" />
                 <TextTraits font="SansSerif"  size="12"  name="LayoutGates"  style="plain"  color="#000000"  background="#00ffffff"  just="left" />
                 <TextTraits font="SansSerif"  size="10"  name="Numbers"  style="plain"  color="#000000"  background="#00ffffff"  just="left" />
                 <TextTraits font="SansSerif"  size="10"  name="Legend"  style="plain"  color="#000000"  background="#00ffffff"  just="left" />
                 <WindowPosition x="-9"  y="-9"  width="390"  height="520"  displayed="1"  panelState="" />
               </GraphEnvironment>
             </Graph>
             <Gate gating:id="ID419841011" >
               <gating:RectangleGate eventsInside="1"  annoOffsetX="0"  annoOffsetY="0"  tint="#000000"  isTinted="0"  lineWeight="Normal"  userDefined="1"  percentX="0"  percentY="0" >
                 <gating:dimension gating:max="1018.0025244804253" >
                   <data-type:fcs-dimension data-type:name="APC-A" />
                 </gating:dimension>
                 <gating:dimension gating:max="1030.6550156575759" >
                   <data-type:fcs-dimension data-type:name="PI-A" />
                 </gating:dimension>
               </gating:RectangleGate>
             </Gate>
           </Population>
         </Subpopulations>
       </SampleNode>
     </Sample>
     <Sample>
       <DataSet uri="file:/C:/Users/Administrator/Desktop/新建文件夹%20(3)/LM3%20shFBXO9%231%20(1).fcs"  sampleID="2" />
       <Transformations>
         <transforms:linear transforms:minRange="0"  transforms:maxRange="262144"  gain="1" >
           <data-type:parameter data-type:name="FSC-A" />
         </transforms:linear>
         <transforms:linear transforms:minRange="0"  transforms:maxRange="262144"  gain="1" >
           <data-type:parameter data-type:name="SSC-A" />
         </transforms:linear>
         <transforms:log transforms:offset="1"  transforms:decades="5.418539922" >
           <data-type:parameter data-type:name="FITC-A" />
         </transforms:log>
         <transforms:log transforms:offset="1"  transforms:decades="5.418539922" >
           <data-type:parameter data-type:name="FITC-H" />
         </transforms:log>
         <transforms:log transforms:offset="1"  transforms:decades="5.418539922" >
           <data-type:parameter data-type:name="PI-A" />
         </transforms:log>
         <transforms:log transforms:offset="1"  transforms:decades="5.418539922" >
           <data-type:parameter data-type:name="PI-H" />
         </transforms:log>
         <transforms:log transforms:offset="1"  transforms:decades="5.418539922" >
           <data-type:parameter data-type:name="APC-A" />
         </transforms:log>
         <transforms:log transforms:offset="1"  transforms:decades="5.418539922" >
           <data-type:parameter data-type:name="APC-H" />
         </transforms:log>
         <transforms:linear transforms:minRange="0"  transforms:maxRange="262144"  gain="0.01" >
           <data-type:parameter data-type:name="Time" />
         </transforms:linear>
       </Transformations>
       <Keywords>
         <Keyword name="CST REGULATORY STATUS"  value="RUO Performance Check" />
         <Keyword name="CST PERFORMANCE EXPIRED"  value="2017-12-28T15:56:00+08:00" />
         <Keyword name="CST BEADS EXPIRED"  value="False" />
         <Keyword name="CST BASELINE DATE"  value="2017-12-27T15:50:41+08:00" />
         <Keyword name="CST SETUP DATE"  value="2017-12-27T15:56:00+08:00" />
         <Keyword name="CYTOMETER CONFIG CREATE DATE"  value="2017-02-13T11:04:11+08:00" />
         <Keyword name="CYTOMETER CONFIG NAME"  value="4-Blue 3-Red 5-Violet" />
         <Keyword name="CST BEADS LOT ID"  value="70466" />
         <Keyword name="CST SETUP STATUS"  value="SUCCESS" />
         <Keyword name="P9MS"  value="0" />
         <Keyword name="P9BS"  value="0" />
         <Keyword name="$P9G"  value="0.01" />
         <Keyword name="$P9E"  value="0,0" />
         <Keyword name="$P9B"  value="32" />
         <Keyword name="$P9R"  value="262144" />
         <Keyword name="$P9N"  value="Time" />
         <Keyword name="P8MS"  value="0" />
         <Keyword name="P8BS"  value="0" />
         <Keyword name="P8DISPLAY"  value="LOG" />
         <Keyword name="$P8G"  value="1.0" />
         <Keyword name="$P8V"  value="650" />
         <Keyword name="$P8E"  value="0,0" />
         <Keyword name="$P8B"  value="32" />
         <Keyword name="$P8R"  value="262144" />
         <Keyword name="$P8N"  value="APC-H" />
         <Keyword name="P7MS"  value="0" />
         <Keyword name="P7BS"  value="56" />
         <Keyword name="P7DISPLAY"  value="LOG" />
         <Keyword name="$P7G"  value="1.0" />
         <Keyword name="$P7V"  value="650" />
         <Keyword name="$P7E"  value="0,0" />
         <Keyword name="$P7B"  value="32" />
         <Keyword name="$P7R"  value="262144" />
         <Keyword name="$P7N"  value="APC-A" />
         <Keyword name="P6MS"  value="0" />
         <Keyword name="P6BS"  value="0" />
         <Keyword name="P6DISPLAY"  value="LOG" />
         <Keyword name="$P6G"  value="1.0" />
         <Keyword name="$P6V"  value="400" />
         <Keyword name="$P6E"  value="0,0" />
         <Keyword name="$P6B"  value="32" />
         <Keyword name="$P6R"  value="262144" />
         <Keyword name="$P6N"  value="PI-H" />
         <Keyword name="P5MS"  value="0" />
         <Keyword name="P5BS"  value="69" />
         <Keyword name="P5DISPLAY"  value="LOG" />
         <Keyword name="$P5G"  value="1.0" />
         <Keyword name="$P5V"  value="400" />
         <Keyword name="$P5E"  value="0,0" />
         <Keyword name="$P5B"  value="32" />
         <Keyword name="$P5R"  value="262144" />
         <Keyword name="$P5N"  value="PI-A" />
         <Keyword name="P4MS"  value="0" />
         <Keyword name="P4BS"  value="0" />
         <Keyword name="P4DISPLAY"  value="LOG" />
         <Keyword name="$P4G"  value="1.0" />
         <Keyword name="$P4V"  value="200" />
         <Keyword name="$P4E"  value="0,0" />
         <Keyword name="$P4B"  value="32" />
         <Keyword name="$P4R"  value="262144" />
         <Keyword name="$P4N"  value="FITC-H" />
         <Keyword name="P3MS"  value="0" />
         <Keyword name="P3BS"  value="78" />
         <Keyword name="P3DISPLAY"  value="LOG" />
         <Keyword name="$P3G"  value="1.0" />
         <Keyword name="$P3V"  value="200" />
         <Keyword name="$P3E"  value="0,0" />
         <Keyword name="$P3B"  value="32" />
         <Keyword name="$P3R"  value="262144" />
         <Keyword name="$P3N"  value="FITC-A" />
         <Keyword name="P2MS"  value="0" />
         <Keyword name="P2BS"  value="0" />
         <Keyword name="P2DISPLAY"  value="LIN" />
         <Keyword name="$P2G"  value="1.0" />
         <Keyword name="$P2V"  value="275" />
         <Keyword name="$P2E"  value="0,0" />
         <Keyword name="$P2B"  value="32" />
         <Keyword name="$P2R"  value="262144" />
         <Keyword name="$P2N"  value="SSC-A" />
         <Keyword name="P1MS"  value="0" />
         <Keyword name="P1BS"  value="0" />
         <Keyword name="P1DISPLAY"  value="LIN" />
         <Keyword name="$P1G"  value="1.0" />
         <Keyword name="$P1V"  value="370" />
         <Keyword name="$P1E"  value="0,0" />
         <Keyword name="$P1B"  value="32" />
         <Keyword name="$P1R"  value="262144" />
         <Keyword name="$P1N"  value="FSC-A" />
         <Keyword name="THRESHOLD"  value="FSC,5000" />
         <Keyword name="APPLY COMPENSATION"  value="TRUE" />
         <Keyword name="SPILL"  value="3,FITC-A,PI-A,APC-A,1,0,0,0,1,0,0,0,1" />
         <Keyword name="$TIMESTEP"  value="0.01" />
         <Keyword name="LASER3ASF"  value="0.77" />
         <Keyword name="LASER3DELAY"  value="31.42" />
         <Keyword name="LASER3NAME"  value="Violet" />
         <Keyword name="LASER2ASF"  value="0.63" />
         <Keyword name="LASER2DELAY"  value="65.63" />
         <Keyword name="LASER2NAME"  value="Red" />
         <Keyword name="LASER1ASF"  value="0.73" />
         <Keyword name="LASER1DELAY"  value="0.00" />
         <Keyword name="LASER1NAME"  value="Blue" />
         <Keyword name="$INST"  value=" " />
         <Keyword name="AUTOBS"  value="TRUE" />
         <Keyword name="FSC ASF"  value="0.62" />
         <Keyword name="$OP"  value="Administrator" />
         <Keyword name="EXPORT TIME"  value="15-JUN-2021-16:33:06" />
         <Keyword name="EXPORT USER NAME"  value="Administrator" />
         <Keyword name="WINDOW EXTENSION"  value="10.00" />
         <Keyword name="CYTNUM"  value="1" />
         <Keyword name="SETTINGS"  value="Cytometer" />
         <Keyword name="$CYT"  value="FACSCelesta" />
         <Keyword name="$ETIM"  value="16:52:38" />
         <Keyword name="$BTIM"  value="16:51:58" />
         <Keyword name="$DATE"  value="07-APR-2022" />
         <Keyword name="GUID"  value="e8f53bab-2a65-432e-a14e-5e19a3929ee6" />
         <Keyword name="EXPERIMENT NAME"  value="411 diaowang" />
         <Keyword name="$SRC"  value="2022-4-7" />
         <Keyword name="TUBE NAME"  value="lm3 a_002" />
         <Keyword name="CREATOR"  value="BD FACSDiva Software Version 8.0.1.1" />
         <Keyword name="$NEXTDATA"  value="0" />
         <Keyword name="$DATATYPE"  value="F" />
         <Keyword name="$BYTEORD"  value="4,3,2,1" />
         <Keyword name="$MODE"  value="L" />
         <Keyword name="$PAR"  value="9" />
         <Keyword name="$TOT"  value="10230              " />
         <Keyword name="$SYS"  value="Windows 7 6.1" />
         <Keyword name="$FIL"  value="2022-4-7_lm3 a_002_013.fcs" />
         <Keyword name="$ENDDATA"  value="370510             " />
         <Keyword name="$BEGINDATA"  value="2231" />
         <Keyword name="$ENDSTEXT"  value="0" />
         <Keyword name="$BEGINSTEXT"  value="0" />
         <Keyword name="$ENDANALYSIS"  value="0" />
         <Keyword name="$BEGINANALYSIS"  value="0" />
         <Keyword name="FJ_FCS_VERSION"  value="3" />
         <Keyword name="$P1S"  value="" />
         <Keyword name="$P2S"  value="" />
         <Keyword name="$P3S"  value="" />
         <Keyword name="$P4S"  value="" />
         <Keyword name="$P5S"  value="" />
         <Keyword name="$P6S"  value="" />
         <Keyword name="$P7S"  value="" />
         <Keyword name="$P8S"  value="" />
         <Keyword name="$P9S"  value="" />
       </Keywords>
       <SampleNode name="2022-4-7_lm3 a_002_013.fcs"  annotation=""  owningGroup=""  expanded="1"  sortPriority="10"  count="10230"  sampleID="2" >
         <Graph smoothing="0"  backColor="#ffffff"  foreColor="#000000"  type="Pseudocolor"  fast="1"  rowCount="10230" >
           <Axis dimension="x"  name="FSC-A"  label=""  auto="auto" />
           <Axis dimension="y"  name="SSC-A"  label=""  auto="auto" />
           <GraphSettings level="5%"  smoothingHighResolution="1"  contourHighResolution="1"  histogramSmoothingCount="0"  graphResolution="256"  showOutliers="0"  drawLargeDots="0"  dotsToDraw="8000"  tint="le.chartfill.tinted.40"  lineWeight="le.lineweight.normal"  lineStyle="le.linestyle.solid" />
           <GraphEnvironment showGrid="0"  showAxes="tnlTNL"  showGates="1"  showFreqOnPlots="1"  showGateNameOnPlots="1"  showMedians="0"  showUncomped="0"  addEventParam="0"  lastYAxisName="" >
             <TextTraits font="SansSerif"  size="12"  name="Labels"  style="plain"  color="#000000"  background="#00ffffff"  just="left" />
             <TextTraits font="SansSerif"  size="12"  name="LayoutGates"  style="plain"  color="#000000"  background="#00ffffff"  just="left" />
             <TextTraits font="SansSerif"  size="10"  name="Numbers"  style="plain"  color="#000000"  background="#00ffffff"  just="left" />
             <TextTraits font="SansSerif"  size="10"  name="Legend"  style="plain"  color="#000000"  background="#00ffffff"  just="left" />
           </GraphEnvironment>
         </Graph>
         <Subpopulations>
           <Population name="Q1: APC-A- , PI-A+"  annotation=""  owningGroup="All Samples"  expanded="1"  sortPriority="10"  count="1637" >
             <Graph smoothing="0"  backColor="#ffffff"  foreColor="#000000"  type="Pseudocolor"  fast="1"  rowCount="10230" >
               <Axis dimension="x"  name="APC-A"  label=""  auto="auto" />
               <Axis dimension="y"  name="PI-A"  label=""  auto="auto" />
               <GraphSettings level="5%"  smoothingHighResolution="1"  contourHighResolution="1"  histogramSmoothingCount="0"  graphResolution="256"  showOutliers="0"  drawLargeDots="0"  dotsToDraw="8000"  tint="le.chartfill.tinted.40"  lineWeight="le.lineweight.normal"  lineStyle="le.linestyle.solid" />
               <GraphEnvironment showGrid="0"  showAxes="tnlTNL"  showGates="1"  showFreqOnPlots="1"  showGateNameOnPlots="1"  showMedians="0"  showUncomped="0"  addEventParam="0"  lastYAxisName="" >
                 <TextTraits font="SansSerif"  size="12"  name="Labels"  style="plain"  color="#000000"  background="#00ffffff"  just="left" />
                 <TextTraits font="SansSerif"  size="12"  name="LayoutGates"  style="plain"  color="#000000"  background="#00ffffff"  just="left" />
                 <TextTraits font="SansSerif"  size="10"  name="Numbers"  style="plain"  color="#000000"  background="#00ffffff"  just="left" />
                 <TextTraits font="SansSerif"  size="10"  name="Legend"  style="plain"  color="#000000"  background="#00ffffff"  just="left" />
                 <WindowPosition x="-9"  y="-9"  width="390"  height="520"  displayed="1"  panelState="" />
               </GraphEnvironment>
             </Graph>
             <Gate gating:id="ID187901080" >
               <gating:RectangleGate eventsInside="1"  annoOffsetX="0"  annoOffsetY="0"  tint="#000000"  isTinted="0"  lineWeight="Normal"  userDefined="1"  percentX="0"  percentY="0" >
                 <gating:dimension gating:max="1018.0025244804253" >
                   <data-type:fcs-dimension data-type:name="APC-A" />
                 </gating:dimension>
                 <gating:dimension gating:min="1030.6550156575759" >
                   <data-type:fcs-dimension data-type:name="PI-A" />
                 </gating:dimension>
               </gating:RectangleGate>
             </Gate>
           </Population>
           <Population name="Q2: APC-A+ , PI-A+"  annotation=""  owningGroup="All Samples"  expanded="1"  sortPriority="10"  count="572" >
             <Graph smoothing="0"  backColor="#ffffff"  foreColor="#000000"  type="Pseudocolor"  fast="1"  rowCount="10230" >
               <Axis dimension="x"  name="APC-A"  label=""  auto="auto" />
               <Axis dimension="y"  name="PI-A"  label=""  auto="auto" />
               <GraphSettings level="5%"  smoothingHighResolution="1"  contourHighResolution="1"  histogramSmoothingCount="0"  graphResolution="256"  showOutliers="0"  drawLargeDots="0"  dotsToDraw="8000"  tint="le.chartfill.tinted.40"  lineWeight="le.lineweight.normal"  lineStyle="le.linestyle.solid" />
               <GraphEnvironment showGrid="0"  showAxes="tnlTNL"  showGates="1"  showFreqOnPlots="1"  showGateNameOnPlots="1"  showMedians="0"  showUncomped="0"  addEventParam="0"  lastYAxisName="" >
                 <TextTraits font="SansSerif"  size="12"  name="Labels"  style="plain"  color="#000000"  background="#00ffffff"  just="left" />
                 <TextTraits font="SansSerif"  size="12"  name="LayoutGates"  style="plain"  color="#000000"  background="#00ffffff"  just="left" />
                 <TextTraits font="SansSerif"  size="10"  name="Numbers"  style="plain"  color="#000000"  background="#00ffffff"  just="left" />
                 <TextTraits font="SansSerif"  size="10"  name="Legend"  style="plain"  color="#000000"  background="#00ffffff"  just="left" />
                 <WindowPosition x="-9"  y="-9"  width="390"  height="520"  displayed="1"  panelState="" />
               </GraphEnvironment>
             </Graph>
             <Gate gating:id="ID1252490470" >
               <gating:RectangleGate eventsInside="1"  annoOffsetX="0"  annoOffsetY="0"  tint="#000000"  isTinted="0"  lineWeight="Normal"  userDefined="1"  percentX="0"  percentY="0" >
                 <gating:dimension gating:min="1018.0025244804253" >
                   <data-type:fcs-dimension data-type:name="APC-A" />
                 </gating:dimension>
                 <gating:dimension gating:min="1030.6550156575759" >
                   <data-type:fcs-dimension data-type:name="PI-A" />
                 </gating:dimension>
               </gating:RectangleGate>
             </Gate>
           </Population>
           <Population name="Q3: APC-A+ , PI-A-"  annotation=""  owningGroup="All Samples"  expanded="1"  sortPriority="10"  count="2202" >
             <Graph smoothing="0"  backColor="#ffffff"  foreColor="#000000"  type="Pseudocolor"  fast="1"  rowCount="10230" >
               <Axis dimension="x"  name="APC-A"  label=""  auto="auto" />
               <Axis dimension="y"  name="PI-A"  label=""  auto="auto" />
               <GraphSettings level="5%"  smoothingHighResolution="1"  contourHighResolution="1"  histogramSmoothingCount="0"  graphResolution="256"  showOutliers="0"  drawLargeDots="0"  dotsToDraw="8000"  tint="le.chartfill.tinted.40"  lineWeight="le.lineweight.normal"  lineStyle="le.linestyle.solid" />
               <GraphEnvironment showGrid="0"  showAxes="tnlTNL"  showGates="1"  showFreqOnPlots="1"  showGateNameOnPlots="1"  showMedians="0"  showUncomped="0"  addEventParam="0"  lastYAxisName="" >
                 <TextTraits font="SansSerif"  size="12"  name="Labels"  style="plain"  color="#000000"  background="#00ffffff"  just="left" />
                 <TextTraits font="SansSerif"  size="12"  name="LayoutGates"  style="plain"  color="#000000"  background="#00ffffff"  just="left" />
                 <TextTraits font="SansSerif"  size="10"  name="Numbers"  style="plain"  color="#000000"  background="#00ffffff"  just="left" />
                 <TextTraits font="SansSerif"  size="10"  name="Legend"  style="plain"  color="#000000"  background="#00ffffff"  just="left" />
                 <WindowPosition x="-9"  y="-9"  width="390"  height="520"  displayed="1"  panelState="" />
               </GraphEnvironment>
             </Graph>
             <Gate gating:id="ID972621396" >
               <gating:RectangleGate eventsInside="1"  annoOffsetX="0"  annoOffsetY="0"  tint="#000000"  isTinted="0"  lineWeight="Normal"  userDefined="1"  percentX="0"  percentY="0" >
                 <gating:dimension gating:min="1018.0025244804253" >
                   <data-type:fcs-dimension data-type:name="APC-A" />
                 </gating:dimension>
                 <gating:dimension gating:max="1030.6550156575759" >
                   <data-type:fcs-dimension data-type:name="PI-A" />
                 </gating:dimension>
               </gating:RectangleGate>
             </Gate>
           </Population>
           <Population name="Q4: APC-A- , PI-A-"  annotation=""  owningGroup="All Samples"  expanded="1"  sortPriority="10"  count="5819" >
             <Graph smoothing="0"  backColor="#ffffff"  foreColor="#000000"  type="Pseudocolor"  fast="1"  rowCount="10230" >
               <Axis dimension="x"  name="APC-A"  label=""  auto="auto" />
               <Axis dimension="y"  name="PI-A"  label=""  auto="auto" />
               <GraphSettings level="5%"  smoothingHighResolution="1"  contourHighResolution="1"  histogramSmoothingCount="0"  graphResolution="256"  showOutliers="0"  drawLargeDots="0"  dotsToDraw="8000"  tint="le.chartfill.tinted.40"  lineWeight="le.lineweight.normal"  lineStyle="le.linestyle.solid" />
               <GraphEnvironment showGrid="0"  showAxes="tnlTNL"  showGates="1"  showFreqOnPlots="1"  showGateNameOnPlots="1"  showMedians="0"  showUncomped="0"  addEventParam="0"  lastYAxisName="" >
                 <TextTraits font="SansSerif"  size="12"  name="Labels"  style="plain"  color="#000000"  background="#00ffffff"  just="left" />
                 <TextTraits font="SansSerif"  size="12"  name="LayoutGates"  style="plain"  color="#000000"  background="#00ffffff"  just="left" />
                 <TextTraits font="SansSerif"  size="10"  name="Numbers"  style="plain"  color="#000000"  background="#00ffffff"  just="left" />
                 <TextTraits font="SansSerif"  size="10"  name="Legend"  style="plain"  color="#000000"  background="#00ffffff"  just="left" />
                 <WindowPosition x="-9"  y="-9"  width="390"  height="520"  displayed="1"  panelState="" />
               </GraphEnvironment>
             </Graph>
             <Gate gating:id="ID202281608" >
               <gating:RectangleGate eventsInside="1"  annoOffsetX="0"  annoOffsetY="0"  tint="#000000"  isTinted="0"  lineWeight="Normal"  userDefined="1"  percentX="0"  percentY="0" >
                 <gating:dimension gating:max="1018.0025244804253" >
                   <data-type:fcs-dimension data-type:name="APC-A" />
                 </gating:dimension>
                 <gating:dimension gating:max="1030.6550156575759" >
                   <data-type:fcs-dimension data-type:name="PI-A" />
                 </gating:dimension>
               </gating:RectangleGate>
             </Gate>
           </Population>
         </Subpopulations>
       </SampleNode>
     </Sample>
   </SampleList>
   <TableEditor title="FlowJo Tables:20220427"  current="Table" >
     <Table name="Table"  outputFile="file:/C:/Users/Administrator/Table"  color="#00ffffff"  isBatch="0"  quickclose="0"  outputFormat="fj.document.type.table" >
       <PrintLayout flipPattern0="0"  rows="1"  columns="1"  padding="36"  header=""  footer=""  headerActive="0"  footerActive="0"  scalingMode="fj.print.scale.none"  scaling="1"  orientation="1"  width="595.2744"  height="841.8888"  imageableX="72"  imageableY="72"  imageableWidth="451.2744"  imageableHeight="697.8888" />
       <PageSection sectionName="header" >&lt;table width=&quot;100%&quot;&gt;&lt;tr&gt;&lt;td align=&quot;left&quot; valign=&quot;top&quot;&gt;&lt;IMG SRC=&quot;http://www.flowjo.com/home/images/logotypethin.png&quot;&gt;&lt;/IMG&gt;&lt;br/&gt;Tree Star, Inc.&lt;/td&gt;&lt;td align=&quot;right&quot; valign=&quot;top&quot;&gt;Page &lt;PageNumber/&gt;&lt;/td&gt;&lt;/tr&gt;&lt;/table&gt;</PageSection>
       <PageSection sectionName="footer" >&lt;table width=&quot;100%&quot;&gt;&lt;tr&gt;&lt;td align=&quot;left&quot;  valign=&quot;bottom&quot;&gt;&lt;LongDate/&gt;&lt;/td&gt;&lt;td align=&quot;right&quot; valign=&quot;bottom&quot;&gt;&lt;Version/&gt;&lt;/td&gt;&lt;/tr&gt;&lt;/table&gt;</PageSection>
       <Iteration iterationType="SAMPLE"  iterationValue=""  iterationKeyword=""  discriminator=""  panelSize="1"  groupName="workspaceSelection" />
     </Table>
   </TableEditor>
   <LayoutEditor title=""  current="Layout"  showGrid="0"  showPageBreaks="0"  showGuides="0"  showDebugOutput="0" >
     <Layout name="Layout"  outputFile="file:/C:/Users/Administrator/Documents/Layout"  color="#00ffffff"  isBatch="0"  showGrid="0"  showRulers="1"  showDebugOutput="0"  showGuides="0"  showPageBreaks="1"  scale="1" >
       <PrintLayout flipPattern0="0"  rows="1"  columns="1"  padding="36"  header=""  footer=""  headerActive="0"  footerActive="0"  scalingMode="fj.print.scale.none"  scaling="1"  orientation="1"  width="595.2744"  height="841.8888"  imageableX="72"  imageableY="72"  imageableWidth="451.2744"  imageableHeight="697.8888" />
       <PageSection sectionName="header" >&lt;table width=&quot;100%&quot;&gt;&lt;tr&gt;&lt;td align=&quot;left&quot; valign=&quot;top&quot;&gt;&lt;IMG SRC=&quot;http://www.flowjo.com/home/images/logotypethin.png&quot;&gt;&lt;/IMG&gt;&lt;br/&gt;Tree Star, Inc.&lt;/td&gt;&lt;td align=&quot;right&quot; valign=&quot;top&quot;&gt;Page &lt;PageNumber/&gt;&lt;/td&gt;&lt;/tr&gt;&lt;/table&gt;</PageSection>
       <PageSection sectionName="footer" >&lt;table width=&quot;100%&quot;&gt;&lt;tr&gt;&lt;td align=&quot;left&quot;  valign=&quot;bottom&quot;&gt;&lt;LongDate/&gt;&lt;/td&gt;&lt;td align=&quot;right&quot; valign=&quot;bottom&quot;&gt;&lt;Version/&gt;&lt;/td&gt;&lt;/tr&gt;&lt;/table&gt;</PageSection>
       <Iteration iterationType="OFF"  iterationValue=""  iterationKeyword=""  discriminator=""  panelSize="1"  groupName="workspaceSelection" />
       <BatchSettings useCurrentGroup="1"  length="3"  name=""  order="ACROSS"  direction="COLUMNS"  append="0"  destination="toLayout"  separatePages="0"  launchApp="1"  header="0"  footer="0"  commandLineBatch="0" />
       <FigList/>
     </Layout>
     <WindowPosition x="0"  y="0"  width="650"  height="47"  displayed="0" />
   </LayoutEditor>
   <Scripts>
     <Script lang="text/javascript"  name="New Script" />
   </Scripts>
   <Exports/>
   <SOPS/>
   <experiment/>
 </Workspace>
