# Supplementary material for: FBXO9 Mediates the Cancer-Promoting Effects of ZNF143 by Degrading FBXW7 and Facilitates Drug Resistance in Hepatocellular Carcinoma
Source: Front Oncol. 2022 Jun 30;12:930220. doi: 10.3389/fonc.2022.930220 (PMC9280481; doi:10.3389/fonc.2022.930220)
Supplement: Supplementary file 3 [file DataSheet_3.zip › Flow cytometry/PLC/PLC gate data (OPEN WITH FlowJo) .wsp]

<?xml version="1.0" encoding="UTF-8"?>
 <Workspace version="20.0"  modDate="Wed Apr 27 19:46:13 CST 2022"  flowJoVersion="10.0.7r2"  drawRowBorders="1"  drawColumnBorders="1"  curGroup="All Samples"  groupPaneHeight="-1"  xmlns:xsi="http://www.w3.org/2001/XMLSchema-instance"  xmlns:gating="http://www.isac-net.org/std/Gating-ML/v2.0/gating"  xmlns:transforms="http://www.isac-net.org/std/Gating-ML/v2.0/transformations"  xmlns:data-type="http://www.isac-net.org/std/Gating-ML/v2.0/datatypes"  xsi:schemaLocation="http://www.isac-net.org/std/Gating-ML/v2.0/gating http://www.isac-net.org/std/Gating-ML/v2.0/gating/Gating-ML.v2.0.xsd http://www.isac-net.org/std/Gating-ML/v2.0/transformations http://www.isac-net.org/std/Gating-ML/v2.0/gating/Transformations.v2.0.xsd http://www.isac-net.org/std/Gating-ML/v2.0/datatypes http://www.isac-net.org/std/Gating-ML/v2.0/gating/DataTypes.v2.0.xsd "  nonAutoSaveFileName="file:/C:/Users/Administrator/Desktop/新建文件夹%20(3)/PLC/PLC%20gate.wsp" >
   <WindowPosition x="-9"  y="-9"  width="1938"  height="1048"  displayed="1"  panelState="" />
   <TextTraits font="SansSerif"  size="12"  name=""  style="plain"  color="#000000"  background="#00ffffff"  just="left" />
   <Columns>
     <TColumn width="738" >
       <Property key="fj.appnode.prop.name" />
     </TColumn>
     <TColumn width="579" >
       <Property key="fj.appnode.prop.statistic" />
     </TColumn>
     <TColumn width="578" >
       <Property key="fj.appnode.prop.ncells" />
     </TColumn>
   </Columns>
   <Matrices/>
   <Cytometers>
     <Cytometer name="GENERIC"  cyt="FACSCelesta"  useFCS3="1"  extraNegs="0"  widthBasis="-10"  linMin="0"  logMin="1"  linMax="10000"  logMax="10000"  linearRescale="1"  logRescale="1"  linFromKW="1"  logFromKW="1"  useGain="1"  useTransform="0"  transformType="LOG"  manufacturer=""  serialnumber=""  homepage="workspaces-and-samples/flowjo-and-your-cytometer/ws-instrumentation/"  icon="generic.png" >
       <LinParams>
         <Param>time</Param>
       </LinParams>
       <LogParams/>
       <FilterParams>
         <Param/>
       </FilterParams>
       <TransformStore>
         <Transforms>
           <Transforms>
             <transforms:linear transforms:minRange="0"  transforms:maxRange="128"  gain="1" >
               <data-type:parameter data-type:name="Time" />
             </transforms:linear>
             <transforms:log transforms:offset="1"  transforms:decades="5.418539922" >
               <data-type:parameter data-type:name="FITC-A" />
             </transforms:log>
             <transforms:log transforms:offset="1"  transforms:decades="5.418539922" >
               <data-type:parameter data-type:name="PI-A" />
             </transforms:log>
             <transforms:log transforms:offset="1"  transforms:decades="5.418539922" >
               <data-type:parameter data-type:name="FITC-H" />
             </transforms:log>
             <transforms:linear transforms:minRange="0"  transforms:maxRange="262144"  gain="1" >
               <data-type:parameter data-type:name="SSC-A" />
             </transforms:linear>
             <transforms:log transforms:offset="1"  transforms:decades="5.418539922" >
               <data-type:parameter data-type:name="APC-H" />
             </transforms:log>
             <transforms:linear transforms:minRange="0"  transforms:maxRange="262144"  gain="1" >
               <data-type:parameter data-type:name="FSC-A" />
             </transforms:linear>
             <transforms:log transforms:offset="1"  transforms:decades="5.418539922" >
               <data-type:parameter data-type:name="APC-A" />
             </transforms:log>
             <transforms:log transforms:offset="1"  transforms:decades="5.418539922" >
               <data-type:parameter data-type:name="PI-H" />
             </transforms:log>
           </Transforms>
         </Transforms>
       </TransformStore>
     </Cytometer>
   </Cytometers>
   <Groups>
     <GroupNode name="All Samples"  annotation=""  owningGroup="All Samples"  expanded="1"  sortPriority="10"  count="-1" >
       <Graph smoothing="0"  backColor="#ffffff"  foreColor="#000000"  type="Pseudocolor"  fast="1"  rowCount="0" >
         <Axis dimension="x"  name=""  label=""  auto="auto" />
         <Axis dimension="y"  name=""  label=""  auto="auto" />
         <GraphSettings level="5%"  smoothingHighResolution="1"  contourHighResolution="1"  histogramSmoothingCount="0"  graphResolution="256"  showOutliers="0"  drawLargeDots="0"  dotsToDraw="8000"  tint="le.chartfill.tinted.40"  lineWeight="le.lineweight.normal"  lineStyle="le.linestyle.solid" />
         <GraphEnvironment showGrid="0"  showAxes="tnlTNL"  showGates="1"  showFreqOnPlots="1"  showGateNameOnPlots="1"  showMedians="0"  showUncomped="0"  addEventParam="0"  lastYAxisName="" >
           <TextTraits font="SansSerif"  size="12"  name="Labels"  style="plain"  color="#000000"  background="#00ffffff"  just="left" />
           <TextTraits font="SansSerif"  size="12"  name="LayoutGates"  style="plain"  color="#000000"  background="#00ffffff"  just="left" />
           <TextTraits font="SansSerif"  size="10"  name="Numbers"  style="plain"  color="#000000"  background="#00ffffff"  just="left" />
           <TextTraits font="SansSerif"  size="10"  name="Legend"  style="plain"  color="#000000"  background="#00ffffff"  just="left" />
         </GraphEnvironment>
       </Graph>
       <Subpopulations>
         <Population name="Q1: APC-A- , PI-A+"  annotation=""  owningGroup="All Samples"  expanded="1"  sortPriority="10"  count="1687" >
           <Graph smoothing="0"  backColor="#ffffff"  foreColor="#000000"  type="Pseudocolor"  fast="1"  rowCount="0" >
             <Axis dimension="x"  name="APC-A"  label=""  auto="auto" />
             <Axis dimension="y"  name="PI-A"  label=""  auto="auto" />
             <GraphSettings level="5%"  smoothingHighResolution="1"  contourHighResolution="1"  histogramSmoothingCount="0"  graphResolution="256"  showOutliers="0"  drawLargeDots="0"  dotsToDraw="8000"  tint="le.chartfill.tinted.40"  lineWeight="le.lineweight.normal"  lineStyle="le.linestyle.solid" />
             <GraphEnvironment showGrid="0"  showAxes="tnlTNL"  showGates="1"  showFreqOnPlots="1"  showGateNameOnPlots="1"  showMedians="0"  showUncomped="0"  addEventParam="0"  lastYAxisName="" >
               <TextTraits font="SansSerif"  size="12"  name="Labels"  style="plain"  color="#000000"  background="#00ffffff"  just="left" />
               <TextTraits font="SansSerif"  size="12"  name="LayoutGates"  style="plain"  color="#000000"  background="#00ffffff"  just="left" />
               <TextTraits font="SansSerif"  size="10"  name="Numbers"  style="plain"  color="#000000"  background="#00ffffff"  just="left" />
               <TextTraits font="SansSerif"  size="10"  name="Legend"  style="plain"  color="#000000"  background="#00ffffff"  just="left" />
               <WindowPosition x="-9"  y="-9"  width="390"  height="520"  displayed="1"  panelState="" />
             </GraphEnvironment>
           </Graph>
           <Gate gating:id="ID285851784" >
             <gating:RectangleGate eventsInside="1"  annoOffsetX="0"  annoOffsetY="0"  tint="#000000"  isTinted="0"  lineWeight="Normal"  userDefined="1"  percentX="0"  percentY="0" >
               <gating:dimension gating:max="1131.53680552785" >
                 <data-type:fcs-dimension data-type:name="APC-A" />
               </gating:dimension>
               <gating:dimension gating:min="1301.3509729814393" >
                 <data-type:fcs-dimension data-type:name="PI-A" />
               </gating:dimension>
             </gating:RectangleGate>
           </Gate>
         </Population>
         <Population name="Q2: APC-A+ , PI-A+"  annotation=""  owningGroup="All Samples"  expanded="1"  sortPriority="10"  count="3625" >
           <Graph smoothing="0"  backColor="#ffffff"  foreColor="#000000"  type="Pseudocolor"  fast="1"  rowCount="0" >
             <Axis dimension="x"  name="APC-A"  label=""  auto="auto" />
             <Axis dimension="y"  name="PI-A"  label=""  auto="auto" />
             <GraphSettings level="5%"  smoothingHighResolution="1"  contourHighResolution="1"  histogramSmoothingCount="0"  graphResolution="256"  showOutliers="0"  drawLargeDots="0"  dotsToDraw="8000"  tint="le.chartfill.tinted.40"  lineWeight="le.lineweight.normal"  lineStyle="le.linestyle.solid" />
             <GraphEnvironment showGrid="0"  showAxes="tnlTNL"  showGates="1"  showFreqOnPlots="1"  showGateNameOnPlots="1"  showMedians="0"  showUncomped="0"  addEventParam="0"  lastYAxisName="" >
               <TextTraits font="SansSerif"  size="12"  name="Labels"  style="plain"  color="#000000"  background="#00ffffff"  just="left" />
               <TextTraits font="SansSerif"  size="12"  name="LayoutGates"  style="plain"  color="#000000"  background="#00ffffff"  just="left" />
               <TextTraits font="SansSerif"  size="10"  name="Numbers"  style="plain"  color="#000000"  background="#00ffffff"  just="left" />
               <TextTraits font="SansSerif"  size="10"  name="Legend"  style="plain"  color="#000000"  background="#00ffffff"  just="left" />
               <WindowPosition x="-9"  y="-9"  width="390"  height="520"  displayed="1"  panelState="" />
             </GraphEnvironment>
           </Graph>
           <Gate gating:id="ID750212769" >
             <gating:RectangleGate eventsInside="1"  annoOffsetX="0"  annoOffsetY="0"  tint="#000000"  isTinted="0"  lineWeight="Normal"  userDefined="1"  percentX="0"  percentY="0" >
               <gating:dimension gating:min="1131.53680552785" >
                 <data-type:fcs-dimension data-type:name="APC-A" />
               </gating:dimension>
               <gating:dimension gating:min="1301.3509729814393" >
                 <data-type:fcs-dimension data-type:name="PI-A" />
               </gating:dimension>
             </gating:RectangleGate>
           </Gate>
         </Population>
         <Population name="Q3: APC-A+ , PI-A-"  annotation=""  owningGroup="All Samples"  expanded="1"  sortPriority="10"  count="3798" >
           <Graph smoothing="0"  backColor="#ffffff"  foreColor="#000000"  type="Pseudocolor"  fast="1"  rowCount="0" >
             <Axis dimension="x"  name="APC-A"  label=""  auto="auto" />
             <Axis dimension="y"  name="PI-A"  label=""  auto="auto" />
             <GraphSettings level="5%"  smoothingHighResolution="1"  contourHighResolution="1"  histogramSmoothingCount="0"  graphResolution="256"  showOutliers="0"  drawLargeDots="0"  dotsToDraw="8000"  tint="le.chartfill.tinted.40"  lineWeight="le.lineweight.normal"  lineStyle="le.linestyle.solid" />
             <GraphEnvironment showGrid="0"  showAxes="tnlTNL"  showGates="1"  showFreqOnPlots="1"  showGateNameOnPlots="1"  showMedians="0"  showUncomped="0"  addEventParam="0"  lastYAxisName="" >
               <TextTraits font="SansSerif"  size="12"  name="Labels"  style="plain"  color="#000000"  background="#00ffffff"  just="left" />
               <TextTraits font="SansSerif"  size="12"  name="LayoutGates"  style="plain"  color="#000000"  background="#00ffffff"  just="left" />
               <TextTraits font="SansSerif"  size="10"  name="Numbers"  style="plain"  color="#000000"  background="#00ffffff"  just="left" />
               <TextTraits font="SansSerif"  size="10"  name="Legend"  style="plain"  color="#000000"  background="#00ffffff"  just="left" />
               <WindowPosition x="-9"  y="-9"  width="390"  height="520"  displayed="1"  panelState="" />
             </GraphEnvironment>
           </Graph>
           <Gate gating:id="ID75318770" >
             <gating:RectangleGate eventsInside="1"  annoOffsetX="0"  annoOffsetY="0"  tint="#000000"  isTinted="0"  lineWeight="Normal"  userDefined="1"  percentX="0"  percentY="0" >
               <gating:dimension gating:min="1131.53680552785" >
                 <data-type:fcs-dimension data-type:name="APC-A" />
               </gating:dimension>
               <gating:dimension gating:max="1301.3509729814393" >
                 <data-type:fcs-dimension data-type:name="PI-A" />
               </gating:dimension>
             </gating:RectangleGate>
           </Gate>
         </Population>
         <Population name="Q4: APC-A- , PI-A-"  annotation=""  owningGroup="All Samples"  expanded="1"  sortPriority="10"  count="1929" >
           <Graph smoothing="0"  backColor="#ffffff"  foreColor="#000000"  type="Pseudocolor"  fast="1"  rowCount="0" >
             <Axis dimension="x"  name="APC-A"  label=""  auto="auto" />
             <Axis dimension="y"  name="PI-A"  label=""  auto="auto" />
             <GraphSettings level="5%"  smoothingHighResolution="1"  contourHighResolution="1"  histogramSmoothingCount="0"  graphResolution="256"  showOutliers="0"  drawLargeDots="0"  dotsToDraw="8000"  tint="le.chartfill.tinted.40"  lineWeight="le.lineweight.normal"  lineStyle="le.linestyle.solid" />
             <GraphEnvironment showGrid="0"  showAxes="tnlTNL"  showGates="1"  showFreqOnPlots="1"  showGateNameOnPlots="1"  showMedians="0"  showUncomped="0"  addEventParam="0"  lastYAxisName="" >
               <TextTraits font="SansSerif"  size="12"  name="Labels"  style="plain"  color="#000000"  background="#00ffffff"  just="left" />
               <TextTraits font="SansSerif"  size="12"  name="LayoutGates"  style="plain"  color="#000000"  background="#00ffffff"  just="left" />
               <TextTraits font="SansSerif"  size="10"  name="Numbers"  style="plain"  color="#000000"  background="#00ffffff"  just="left" />
               <TextTraits font="SansSerif"  size="10"  name="Legend"  style="plain"  color="#000000"  background="#00ffffff"  just="left" />
               <WindowPosition x="-9"  y="-9"  width="390"  height="520"  displayed="1"  panelState="" />
             </GraphEnvironment>
           </Graph>
           <Gate gating:id="ID1711140599" >
             <gating:RectangleGate eventsInside="1"  annoOffsetX="0"  annoOffsetY="0"  tint="#000000"  isTinted="0"  lineWeight="Normal"  userDefined="1"  percentX="0"  percentY="0" >
               <gating:dimension gating:max="1131.53680552785" >
                 <data-type:fcs-dimension data-type:name="APC-A" />
               </gating:dimension>
               <gating:dimension gating:max="1301.3509729814393" >
                 <data-type:fcs-dimension data-type:name="PI-A" />
               </gating:dimension>
             </gating:RectangleGate>
           </Gate>
         </Population>
       </Subpopulations>
       <Group name="All Samples"  live="1"  role="ws.group.dlog.test"  key=""  synchronized="0"  foreground="#000000"  fontStyle="bold" >
         <Criteria/>
         <BlacklistedSamples>
           <SampleRef sampleID="2" />
           <SampleRef sampleID="1" />
           <SampleRef sampleID="6" />
           <SampleRef sampleID="5" />
         </BlacklistedSamples>
         <SampleRefs>
           <SampleRef sampleID="16" />
           <SampleRef sampleID="9" />
           <SampleRef sampleID="8" />
           <SampleRef sampleID="10" />
           <SampleRef sampleID="7" />
           <SampleRef sampleID="3" />
           <SampleRef sampleID="4" />
           <SampleRef sampleID="14" />
           <SampleRef sampleID="15" />
           <SampleRef sampleID="12" />
           <SampleRef sampleID="13" />
           <SampleRef sampleID="11" />
         </SampleRefs>
         <Keywords/>
       </Group>
     </GroupNode>
     <GroupNode name="Compensation"  annotation=""  owningGroup="Compensation"  expanded="1"  sortPriority="10"  count="-1" >
       <Graph smoothing="0"  backColor="#ffffff"  foreColor="#000000"  type="Pseudocolor"  fast="1"  rowCount="0" >
         <Axis dimension="x"  name=""  label=""  auto="auto" />
         <Axis dimension="y"  name=""  label=""  auto="auto" />
         <GraphSettings level="5%"  smoothingHighResolution="1"  contourHighResolution="1"  histogramSmoothingCount="0"  graphResolution="256"  showOutliers="0"  drawLargeDots="0"  dotsToDraw="8000"  tint="le.chartfill.tinted.40"  lineWeight="le.lineweight.normal"  lineStyle="le.linestyle.solid" />
         <GraphEnvironment showGrid="0"  showAxes="tnlTNL"  showGates="1"  showFreqOnPlots="1"  showGateNameOnPlots="1"  showMedians="0"  showUncomped="0"  addEventParam="0"  lastYAxisName="" >
           <TextTraits font="SansSerif"  size="12"  name="Labels"  style="plain"  color="#000000"  background="#00ffffff"  just="left" />
           <TextTraits font="SansSerif"  size="12"  name="LayoutGates"  style="plain"  color="#000000"  background="#00ffffff"  just="left" />
           <TextTraits font="SansSerif"  size="10"  name="Numbers"  style="plain"  color="#000000"  background="#00ffffff"  just="left" />
           <TextTraits font="SansSerif"  size="10"  name="Legend"  style="plain"  color="#000000"  background="#00ffffff"  just="left" />
         </GraphEnvironment>
       </Graph>
       <Group name="Compensation"  live="1"  role="ws.group.dlog.compensation"  key=""  synchronized="0"  foreground="#ff00ff"  fontStyle="bold" >
         <Criteria>
           <Criterion connector="And"  keyword="$FIL"  function="Contains"  value="comp" />
           <Criterion connector="Or"  keyword="$FIL"  function="Contains"  value="unstained" />
         </Criteria>
         <Keywords/>
       </Group>
     </GroupNode>
   </Groups>
   <SampleList>
     <Sample>
       <DataSet uri="file:/C:/Users/Administrator/Desktop/新建文件夹%20(3)/PLC/PLCshFBXO9%231(3).fcs"  sampleID="7" />
       <Transformations>
         <transforms:linear transforms:minRange="0"  transforms:maxRange="262144"  gain="1" >
           <data-type:parameter data-type:name="FSC-A" />
         </transforms:linear>
         <transforms:linear transforms:minRange="0"  transforms:maxRange="262144"  gain="1" >
           <data-type:parameter data-type:name="SSC-A" />
         </transforms:linear>
         <transforms:log transforms:offset="1"  transforms:decades="5.418539922" >
           <data-type:parameter data-type:name="FITC-A" />
         </transforms:log>
         <transforms:log transforms:offset="1"  transforms:decades="5.418539922" >
           <data-type:parameter data-type:name="FITC-H" />
         </transforms:log>
         <transforms:log transforms:offset="1"  transforms:decades="5.418539922" >
           <data-type:parameter data-type:name="PI-A" />
         </transforms:log>
         <transforms:log transforms:offset="1"  transforms:decades="5.418539922" >
           <data-type:parameter data-type:name="PI-H" />
         </transforms:log>
         <transforms:log transforms:offset="1"  transforms:decades="5.418539922" >
           <data-type:parameter data-type:name="APC-A" />
         </transforms:log>
         <transforms:log transforms:offset="1"  transforms:decades="5.418539922" >
           <data-type:parameter data-type:name="APC-H" />
         </transforms:log>
         <transforms:linear transforms:minRange="0"  transforms:maxRange="128"  gain="1" >
           <data-type:parameter data-type:name="Time" />
         </transforms:linear>
       </Transformations>
       <Keywords>
         <Keyword name="CST REGULATORY STATUS"  value="RUO Performance Check" />
         <Keyword name="CST PERFORMANCE EXPIRED"  value="2017-12-28T15:56:00+08:00" />
         <Keyword name="CST BEADS EXPIRED"  value="False" />
         <Keyword name="CST BASELINE DATE"  value="2017-12-27T15:50:41+08:00" />
         <Keyword name="CST SETUP DATE"  value="2017-12-27T15:56:00+08:00" />
         <Keyword name="CYTOMETER CONFIG CREATE DATE"  value="2017-02-13T11:04:11+08:00" />
         <Keyword name="CYTOMETER CONFIG NAME"  value="4-Blue 3-Red 5-Violet" />
         <Keyword name="CST BEADS LOT ID"  value="70466" />
         <Keyword name="CST SETUP STATUS"  value="SUCCESS" />
         <Keyword name="P9MS"  value="0" />
         <Keyword name="P9BS"  value="0" />
         <Keyword name="$P9G"  value="1.0" />
         <Keyword name="$P9E"  value="0,0" />
         <Keyword name="$P9B"  value="32" />
         <Keyword name="$P9R"  value="64" />
         <Keyword name="$P9N"  value="Time" />
         <Keyword name="P8MS"  value="0" />
         <Keyword name="P8BS"  value="0" />
         <Keyword name="P8DISPLAY"  value="LOG" />
         <Keyword name="$P8G"  value="1.0" />
         <Keyword name="$P8V"  value="550" />
         <Keyword name="$P8E"  value="0,0" />
         <Keyword name="$P8B"  value="32" />
         <Keyword name="$P8R"  value="262144" />
         <Keyword name="$P8N"  value="APC-H" />
         <Keyword name="P7MS"  value="0" />
         <Keyword name="P7BS"  value="44" />
         <Keyword name="P7DISPLAY"  value="LOG" />
         <Keyword name="$P7G"  value="1.0" />
         <Keyword name="$P7V"  value="550" />
         <Keyword name="$P7E"  value="0,0" />
         <Keyword name="$P7B"  value="32" />
         <Keyword name="$P7R"  value="262144" />
         <Keyword name="$P7N"  value="APC-A" />
         <Keyword name="P6MS"  value="0" />
         <Keyword name="P6BS"  value="0" />
         <Keyword name="P6DISPLAY"  value="LOG" />
         <Keyword name="$P6G"  value="1.0" />
         <Keyword name="$P6V"  value="450" />
         <Keyword name="$P6E"  value="0,0" />
         <Keyword name="$P6B"  value="32" />
         <Keyword name="$P6R"  value="262144" />
         <Keyword name="$P6N"  value="PI-H" />
         <Keyword name="P5MS"  value="0" />
         <Keyword name="P5BS"  value="40" />
         <Keyword name="P5DISPLAY"  value="LOG" />
         <Keyword name="$P5G"  value="1.0" />
         <Keyword name="$P5V"  value="450" />
         <Keyword name="$P5E"  value="0,0" />
         <Keyword name="$P5B"  value="32" />
         <Keyword name="$P5R"  value="262144" />
         <Keyword name="$P5N"  value="PI-A" />
         <Keyword name="P4MS"  value="0" />
         <Keyword name="P4BS"  value="0" />
         <Keyword name="P4DISPLAY"  value="LOG" />
         <Keyword name="$P4G"  value="1.0" />
         <Keyword name="$P4V"  value="200" />
         <Keyword name="$P4E"  value="0,0" />
         <Keyword name="$P4B"  value="32" />
         <Keyword name="$P4R"  value="262144" />
         <Keyword name="$P4N"  value="FITC-H" />
         <Keyword name="P3MS"  value="0" />
         <Keyword name="P3BS"  value="74" />
         <Keyword name="P3DISPLAY"  value="LOG" />
         <Keyword name="$P3G"  value="1.0" />
         <Keyword name="$P3V"  value="200" />
         <Keyword name="$P3E"  value="0,0" />
         <Keyword name="$P3B"  value="32" />
         <Keyword name="$P3R"  value="262144" />
         <Keyword name="$P3N"  value="FITC-A" />
         <Keyword name="P2MS"  value="0" />
         <Keyword name="P2BS"  value="0" />
         <Keyword name="P2DISPLAY"  value="LIN" />
         <Keyword name="$P2G"  value="1.0" />
         <Keyword name="$P2V"  value="275" />
         <Keyword name="$P2E"  value="0,0" />
         <Keyword name="$P2B"  value="32" />
         <Keyword name="$P2R"  value="262144" />
         <Keyword name="$P2N"  value="SSC-A" />
         <Keyword name="P1MS"  value="0" />
         <Keyword name="P1BS"  value="0" />
         <Keyword name="P1DISPLAY"  value="LIN" />
         <Keyword name="$P1G"  value="1.0" />
         <Keyword name="$P1V"  value="370" />
         <Keyword name="$P1E"  value="0,0" />
         <Keyword name="$P1B"  value="32" />
         <Keyword name="$P1R"  value="262144" />
         <Keyword name="$P1N"  value="FSC-A" />
         <Keyword name="THRESHOLD"  value="FSC,5000" />
         <Keyword name="APPLY COMPENSATION"  value="TRUE" />
         <Keyword name="SPILL"  value="3,FITC-A,PI-A,APC-A,1,0,0,0,1,0,0,0,1" />
         <Keyword name="$TIMESTEP"  value="0.01" />
         <Keyword name="LASER3ASF"  value="0.77" />
         <Keyword name="LASER3DELAY"  value="31.42" />
         <Keyword name="LASER3NAME"  value="Violet" />
         <Keyword name="LASER2ASF"  value="0.63" />
         <Keyword name="LASER2DELAY"  value="65.63" />
         <Keyword name="LASER2NAME"  value="Red" />
         <Keyword name="LASER1ASF"  value="0.73" />
         <Keyword name="LASER1DELAY"  value="0.00" />
         <Keyword name="LASER1NAME"  value="Blue" />
         <Keyword name="$INST"  value=" " />
         <Keyword name="AUTOBS"  value="TRUE" />
         <Keyword name="FSC ASF"  value="0.62" />
         <Keyword name="$OP"  value="Administrator" />
         <Keyword name="EXPORT TIME"  value="15-JUN-2021-17:46:56" />
         <Keyword name="EXPORT USER NAME"  value="Administrator" />
         <Keyword name="WINDOW EXTENSION"  value="10.00" />
         <Keyword name="CYTNUM"  value="1" />
         <Keyword name="SETTINGS"  value="Cytometer" />
         <Keyword name="$CYT"  value="FACSCelesta" />
         <Keyword name="$ETIM"  value="17:36:18" />
         <Keyword name="$BTIM"  value="17:35:33" />
         <Keyword name="$DATE"  value="07-APR-2022" />
         <Keyword name="GUID"  value="dcea46c7-03f9-46ab-8aec-481c97cd6b3d" />
         <Keyword name="EXPERIMENT NAME"  value="411 diaowang" />
         <Keyword name="$SRC"  value="2022-4-7" />
         <Keyword name="TUBE NAME"  value="PLC a 004" />
         <Keyword name="CREATOR"  value="BD FACSDiva Software Version 8.0.1.1" />
         <Keyword name="$NEXTDATA"  value="0" />
         <Keyword name="$DATATYPE"  value="F" />
         <Keyword name="$BYTEORD"  value="4,3,2,1" />
         <Keyword name="$MODE"  value="L" />
         <Keyword name="$PAR"  value="9" />
         <Keyword name="$TOT"  value="10643              " />
         <Keyword name="$SYS"  value="Windows 7 6.1" />
         <Keyword name="$FIL"  value="2022-4-7_PLC a 004_037.fcs" />
         <Keyword name="$ENDDATA"  value="385378             " />
         <Keyword name="$BEGINDATA"  value="2231" />
         <Keyword name="$ENDSTEXT"  value="0" />
         <Keyword name="$BEGINSTEXT"  value="0" />
         <Keyword name="$ENDANALYSIS"  value="0" />
         <Keyword name="$BEGINANALYSIS"  value="0" />
         <Keyword name="FJ_FCS_VERSION"  value="3" />
         <Keyword name="$P1S"  value="" />
         <Keyword name="$P2S"  value="" />
         <Keyword name="$P3S"  value="" />
         <Keyword name="$P4S"  value="" />
         <Keyword name="$P5S"  value="" />
         <Keyword name="$P6S"  value="" />
         <Keyword name="$P7S"  value="" />
         <Keyword name="$P8S"  value="" />
         <Keyword name="$P9S"  value="" />
       </Keywords>
       <SampleNode name="2022-4-7_PLC a 004_037.fcs"  annotation=""  owningGroup=""  expanded="1"  sortPriority="10"  count="10643"  sampleID="7" >
         <Graph smoothing="0"  backColor="#ffffff"  foreColor="#000000"  type="Pseudocolor"  fast="1"  rowCount="10643" >
           <Axis dimension="x"  name="FSC-A"  label=""  auto="auto" />
           <Axis dimension="y"  name="SSC-A"  label=""  auto="auto" />
           <GraphSettings level="5%"  smoothingHighResolution="1"  contourHighResolution="1"  histogramSmoothingCount="0"  graphResolution="256"  showOutliers="0"  drawLargeDots="0"  dotsToDraw="8000"  tint="le.chartfill.tinted.40"  lineWeight="le.lineweight.normal"  lineStyle="le.linestyle.solid" />
           <GraphEnvironment showGrid="0"  showAxes="tnlTNL"  showGates="1"  showFreqOnPlots="1"  showGateNameOnPlots="1"  showMedians="0"  showUncomped="0"  addEventParam="0"  lastYAxisName="" >
             <TextTraits font="SansSerif"  size="12"  name="Labels"  style="plain"  color="#000000"  background="#00ffffff"  just="left" />
             <TextTraits font="SansSerif"  size="12"  name="LayoutGates"  style="plain"  color="#000000"  background="#00ffffff"  just="left" />
             <TextTraits font="SansSerif"  size="10"  name="Numbers"  style="plain"  color="#000000"  background="#00ffffff"  just="left" />
             <TextTraits font="SansSerif"  size="10"  name="Legend"  style="plain"  color="#000000"  background="#00ffffff"  just="left" />
           </GraphEnvironment>
         </Graph>
         <Subpopulations>
           <Population name="Q1: APC-A- , PI-A+"  annotation=""  owningGroup="All Samples"  expanded="1"  sortPriority="10"  count="2644" >
             <Graph smoothing="0"  backColor="#ffffff"  foreColor="#000000"  type="Pseudocolor"  fast="1"  rowCount="10643" >
               <Axis dimension="x"  name="APC-A"  label=""  auto="auto" />
               <Axis dimension="y"  name="PI-A"  label=""  auto="auto" />
               <GraphSettings level="5%"  smoothingHighResolution="1"  contourHighResolution="1"  histogramSmoothingCount="0"  graphResolution="256"  showOutliers="0"  drawLargeDots="0"  dotsToDraw="8000"  tint="le.chartfill.tinted.40"  lineWeight="le.lineweight.normal"  lineStyle="le.linestyle.solid" />
               <GraphEnvironment showGrid="0"  showAxes="tnlTNL"  showGates="1"  showFreqOnPlots="1"  showGateNameOnPlots="1"  showMedians="0"  showUncomped="0"  addEventParam="0"  lastYAxisName="" >
                 <TextTraits font="SansSerif"  size="12"  name="Labels"  style="plain"  color="#000000"  background="#00ffffff"  just="left" />
                 <TextTraits font="SansSerif"  size="12"  name="LayoutGates"  style="plain"  color="#000000"  background="#00ffffff"  just="left" />
                 <TextTraits font="SansSerif"  size="10"  name="Numbers"  style="plain"  color="#000000"  background="#00ffffff"  just="left" />
                 <TextTraits font="SansSerif"  size="10"  name="Legend"  style="plain"  color="#000000"  background="#00ffffff"  just="left" />
                 <WindowPosition x="-9"  y="-9"  width="390"  height="520"  displayed="1"  panelState="" />
               </GraphEnvironment>
             </Graph>
             <Gate gating:id="ID944419474" >
               <gating:RectangleGate eventsInside="1"  annoOffsetX="0"  annoOffsetY="0"  tint="#000000"  isTinted="0"  lineWeight="Normal"  userDefined="1"  percentX="0"  percentY="0" >
                 <gating:dimension gating:max="1131.53680552785" >
                   <data-type:fcs-dimension data-type:name="APC-A" />
                 </gating:dimension>
                 <gating:dimension gating:min="1301.3509729814393" >
                   <data-type:fcs-dimension data-type:name="PI-A" />
                 </gating:dimension>
               </gating:RectangleGate>
             </Gate>
           </Population>
           <Population name="Q2: APC-A+ , PI-A+"  annotation=""  owningGroup="All Samples"  expanded="1"  sortPriority="10"  count="2302" >
             <Graph smoothing="0"  backColor="#ffffff"  foreColor="#000000"  type="Pseudocolor"  fast="1"  rowCount="10643" >
               <Axis dimension="x"  name="APC-A"  label=""  auto="auto" />
               <Axis dimension="y"  name="PI-A"  label=""  auto="auto" />
               <GraphSettings level="5%"  smoothingHighResolution="1"  contourHighResolution="1"  histogramSmoothingCount="0"  graphResolution="256"  showOutliers="0"  drawLargeDots="0"  dotsToDraw="8000"  tint="le.chartfill.tinted.40"  lineWeight="le.lineweight.normal"  lineStyle="le.linestyle.solid" />
               <GraphEnvironment showGrid="0"  showAxes="tnlTNL"  showGates="1"  showFreqOnPlots="1"  showGateNameOnPlots="1"  showMedians="0"  showUncomped="0"  addEventParam="0"  lastYAxisName="" >
                 <TextTraits font="SansSerif"  size="12"  name="Labels"  style="plain"  color="#000000"  background="#00ffffff"  just="left" />
                 <TextTraits font="SansSerif"  size="12"  name="LayoutGates"  style="plain"  color="#000000"  background="#00ffffff"  just="left" />
                 <TextTraits font="SansSerif"  size="10"  name="Numbers"  style="plain"  color="#000000"  background="#00ffffff"  just="left" />
                 <TextTraits font="SansSerif"  size="10"  name="Legend"  style="plain"  color="#000000"  background="#00ffffff"  just="left" />
                 <WindowPosition x="-9"  y="-9"  width="390"  height="520"  displayed="1"  panelState="" />
               </GraphEnvironment>
             </Graph>
             <Gate gating:id="ID806464541" >
               <gating:RectangleGate eventsInside="1"  annoOffsetX="0"  annoOffsetY="0"  tint="#000000"  isTinted="0"  lineWeight="Normal"  userDefined="1"  percentX="0"  percentY="0" >
                 <gating:dimension gating:min="1131.53680552785" >
                   <data-type:fcs-dimension data-type:name="APC-A" />
                 </gating:dimension>
                 <gating:dimension gating:min="1301.3509729814393" >
                   <data-type:fcs-dimension data-type:name="PI-A" />
                 </gating:dimension>
               </gating:RectangleGate>
             </Gate>
           </Population>
           <Population name="Q3: APC-A+ , PI-A-"  annotation=""  owningGroup="All Samples"  expanded="1"  sortPriority="10"  count="1440" >
             <Graph smoothing="0"  backColor="#ffffff"  foreColor="#000000"  type="Pseudocolor"  fast="1"  rowCount="10643" >
               <Axis dimension="x"  name="APC-A"  label=""  auto="auto" />
               <Axis dimension="y"  name="PI-A"  label=""  auto="auto" />
               <GraphSettings level="5%"  smoothingHighResolution="1"  contourHighResolution="1"  histogramSmoothingCount="0"  graphResolution="256"  showOutliers="0"  drawLargeDots="0"  dotsToDraw="8000"  tint="le.chartfill.tinted.40"  lineWeight="le.lineweight.normal"  lineStyle="le.linestyle.solid" />
               <GraphEnvironment showGrid="0"  showAxes="tnlTNL"  showGates="1"  showFreqOnPlots="1"  showGateNameOnPlots="1"  showMedians="0"  showUncomped="0"  addEventParam="0"  lastYAxisName="" >
                 <TextTraits font="SansSerif"  size="12"  name="Labels"  style="plain"  color="#000000"  background="#00ffffff"  just="left" />
                 <TextTraits font="SansSerif"  size="12"  name="LayoutGates"  style="plain"  color="#000000"  background="#00ffffff"  just="left" />
                 <TextTraits font="SansSerif"  size="10"  name="Numbers"  style="plain"  color="#000000"  background="#00ffffff"  just="left" />
                 <TextTraits font="SansSerif"  size="10"  name="Legend"  style="plain"  color="#000000"  background="#00ffffff"  just="left" />
                 <WindowPosition x="-9"  y="-9"  width="390"  height="520"  displayed="1"  panelState="" />
               </GraphEnvironment>
             </Graph>
             <Gate gating:id="ID2016559742" >
               <gating:RectangleGate eventsInside="1"  annoOffsetX="0"  annoOffsetY="0"  tint="#000000"  isTinted="0"  lineWeight="Normal"  userDefined="1"  percentX="0"  percentY="0" >
                 <gating:dimension gating:min="1131.53680552785" >
                   <data-type:fcs-dimension data-type:name="APC-A" />
                 </gating:dimension>
                 <gating:dimension gating:max="1301.3509729814393" >
                   <data-type:fcs-dimension data-type:name="PI-A" />
                 </gating:dimension>
               </gating:RectangleGate>
             </Gate>
           </Population>
           <Population name="Q4: APC-A- , PI-A-"  annotation=""  owningGroup="All Samples"  expanded="1"  sortPriority="10"  count="4257" >
             <Graph smoothing="0"  backColor="#ffffff"  foreColor="#000000"  type="Pseudocolor"  fast="1"  rowCount="10643" >
               <Axis dimension="x"  name="APC-A"  label=""  auto="auto" />
               <Axis dimension="y"  name="PI-A"  label=""  auto="auto" />
               <GraphSettings level="5%"  smoothingHighResolution="1"  contourHighResolution="1"  histogramSmoothingCount="0"  graphResolution="256"  showOutliers="0"  drawLargeDots="0"  dotsToDraw="8000"  tint="le.chartfill.tinted.40"  lineWeight="le.lineweight.normal"  lineStyle="le.linestyle.solid" />
               <GraphEnvironment showGrid="0"  showAxes="tnlTNL"  showGates="1"  showFreqOnPlots="1"  showGateNameOnPlots="1"  showMedians="0"  showUncomped="0"  addEventParam="0"  lastYAxisName="" >
                 <TextTraits font="SansSerif"  size="12"  name="Labels"  style="plain"  color="#000000"  background="#00ffffff"  just="left" />
                 <TextTraits font="SansSerif"  size="12"  name="LayoutGates"  style="plain"  color="#000000"  background="#00ffffff"  just="left" />
                 <TextTraits font="SansSerif"  size="10"  name="Numbers"  style="plain"  color="#000000"  background="#00ffffff"  just="left" />
                 <TextTraits font="SansSerif"  size="10"  name="Legend"  style="plain"  color="#000000"  background="#00ffffff"  just="left" />
                 <WindowPosition x="-9"  y="-9"  width="390"  height="520"  displayed="1"  panelState="" />
               </GraphEnvironment>
             </Graph>
             <Gate gating:id="ID260347982" >
               <gating:RectangleGate eventsInside="1"  annoOffsetX="0"  annoOffsetY="0"  tint="#000000"  isTinted="0"  lineWeight="Normal"  userDefined="1"  percentX="0"  percentY="0" >
                 <gating:dimension gating:max="1131.53680552785" >
                   <data-type:fcs-dimension data-type:name="APC-A" />
                 </gating:dimension>
                 <gating:dimension gating:max="1301.3509729814393" >
                   <data-type:fcs-dimension data-type:name="PI-A" />
                 </gating:dimension>
               </gating:RectangleGate>
             </Gate>
           </Population>
         </Subpopulations>
       </SampleNode>
     </Sample>
     <Sample>
       <DataSet uri="file:/C:/Users/Administrator/Desktop/新建文件夹%20(3)/PLC/PLC%20shNC%20Le%20(1).fcs"  sampleID="14" />
       <Transformations>
         <transforms:linear transforms:minRange="0"  transforms:maxRange="262144"  gain="1" >
           <data-type:parameter data-type:name="FSC-A" />
         </transforms:linear>
         <transforms:linear transforms:minRange="0"  transforms:maxRange="262144"  gain="1" >
           <data-type:parameter data-type:name="SSC-A" />
         </transforms:linear>
         <transforms:log transforms:offset="1"  transforms:decades="5.418539922" >
           <data-type:parameter data-type:name="FITC-A" />
         </transforms:log>
         <transforms:log transforms:offset="1"  transforms:decades="5.418539922" >
           <data-type:parameter data-type:name="FITC-H" />
         </transforms:log>
         <transforms:log transforms:offset="1"  transforms:decades="5.418539922" >
           <data-type:parameter data-type:name="PI-A" />
         </transforms:log>
         <transforms:log transforms:offset="1"  transforms:decades="5.418539922" >
           <data-type:parameter data-type:name="PI-H" />
         </transforms:log>
         <transforms:log transforms:offset="1"  transforms:decades="5.418539922" >
           <data-type:parameter data-type:name="APC-A" />
         </transforms:log>
         <transforms:log transforms:offset="1"  transforms:decades="5.418539922" >
           <data-type:parameter data-type:name="APC-H" />
         </transforms:log>
         <transforms:linear transforms:minRange="0"  transforms:maxRange="128"  gain="1" >
           <data-type:parameter data-type:name="Time" />
         </transforms:linear>
       </Transformations>
       <Keywords>
         <Keyword name="CST REGULATORY STATUS"  value="RUO Performance Check" />
         <Keyword name="CST PERFORMANCE EXPIRED"  value="2017-12-28T15:56:00+08:00" />
         <Keyword name="CST BEADS EXPIRED"  value="False" />
         <Keyword name="CST BASELINE DATE"  value="2017-12-27T15:50:41+08:00" />
         <Keyword name="CST SETUP DATE"  value="2017-12-27T15:56:00+08:00" />
         <Keyword name="CYTOMETER CONFIG CREATE DATE"  value="2017-02-13T11:04:11+08:00" />
         <Keyword name="CYTOMETER CONFIG NAME"  value="4-Blue 3-Red 5-Violet" />
         <Keyword name="CST BEADS LOT ID"  value="70466" />
         <Keyword name="CST SETUP STATUS"  value="SUCCESS" />
         <Keyword name="P9MS"  value="0" />
         <Keyword name="P9BS"  value="0" />
         <Keyword name="$P9G"  value="0.01" />
         <Keyword name="$P9E"  value="0,0" />
         <Keyword name="$P9B"  value="32" />
         <Keyword name="$P9R"  value="262144" />
         <Keyword name="$P9N"  value="Time" />
         <Keyword name="P8MS"  value="0" />
         <Keyword name="P8BS"  value="0" />
         <Keyword name="P8DISPLAY"  value="LOG" />
         <Keyword name="$P8G"  value="1.0" />
         <Keyword name="$P8V"  value="700" />
         <Keyword name="$P8E"  value="0,0" />
         <Keyword name="$P8B"  value="32" />
         <Keyword name="$P8R"  value="262144" />
         <Keyword name="$P8N"  value="APC-H" />
         <Keyword name="P7MS"  value="0" />
         <Keyword name="P7BS"  value="76" />
         <Keyword name="P7DISPLAY"  value="LOG" />
         <Keyword name="$P7G"  value="1.0" />
         <Keyword name="$P7V"  value="700" />
         <Keyword name="$P7E"  value="0,0" />
         <Keyword name="$P7B"  value="32" />
         <Keyword name="$P7R"  value="262144" />
         <Keyword name="$P7N"  value="APC-A" />
         <Keyword name="P6MS"  value="0" />
         <Keyword name="P6BS"  value="0" />
         <Keyword name="P6DISPLAY"  value="LOG" />
         <Keyword name="$P6G"  value="1.0" />
         <Keyword name="$P6V"  value="450" />
         <Keyword name="$P6E"  value="0,0" />
         <Keyword name="$P6B"  value="32" />
         <Keyword name="$P6R"  value="262144" />
         <Keyword name="$P6N"  value="PI-H" />
         <Keyword name="P5MS"  value="0" />
         <Keyword name="P5BS"  value="26" />
         <Keyword name="P5DISPLAY"  value="LOG" />
         <Keyword name="$P5G"  value="1.0" />
         <Keyword name="$P5V"  value="450" />
         <Keyword name="$P5E"  value="0,0" />
         <Keyword name="$P5B"  value="32" />
         <Keyword name="$P5R"  value="262144" />
         <Keyword name="$P5N"  value="PI-A" />
         <Keyword name="P4MS"  value="0" />
         <Keyword name="P4BS"  value="0" />
         <Keyword name="P4DISPLAY"  value="LOG" />
         <Keyword name="$P4G"  value="1.0" />
         <Keyword name="$P4V"  value="200" />
         <Keyword name="$P4E"  value="0,0" />
         <Keyword name="$P4B"  value="32" />
         <Keyword name="$P4R"  value="262144" />
         <Keyword name="$P4N"  value="FITC-H" />
         <Keyword name="P3MS"  value="0" />
         <Keyword name="P3BS"  value="100" />
         <Keyword name="P3DISPLAY"  value="LOG" />
         <Keyword name="$P3G"  value="1.0" />
         <Keyword name="$P3V"  value="200" />
         <Keyword name="$P3E"  value="0,0" />
         <Keyword name="$P3B"  value="32" />
         <Keyword name="$P3R"  value="262144" />
         <Keyword name="$P3N"  value="FITC-A" />
         <Keyword name="P2MS"  value="0" />
         <Keyword name="P2BS"  value="0" />
         <Keyword name="P2DISPLAY"  value="LIN" />
         <Keyword name="$P2G"  value="1.0" />
         <Keyword name="$P2V"  value="275" />
         <Keyword name="$P2E"  value="0,0" />
         <Keyword name="$P2B"  value="32" />
         <Keyword name="$P2R"  value="262144" />
         <Keyword name="$P2N"  value="SSC-A" />
         <Keyword name="P1MS"  value="0" />
         <Keyword name="P1BS"  value="0" />
         <Keyword name="P1DISPLAY"  value="LIN" />
         <Keyword name="$P1G"  value="1.0" />
         <Keyword name="$P1V"  value="370" />
         <Keyword name="$P1E"  value="0,0" />
         <Keyword name="$P1B"  value="32" />
         <Keyword name="$P1R"  value="262144" />
         <Keyword name="$P1N"  value="FSC-A" />
         <Keyword name="THRESHOLD"  value="FSC,5000" />
         <Keyword name="APPLY COMPENSATION"  value="TRUE" />
         <Keyword name="SPILL"  value="3,FITC-A,PI-A,APC-A,1,0,0,0,1,0,0,0,1" />
         <Keyword name="$TIMESTEP"  value="0.01" />
         <Keyword name="LASER3ASF"  value="0.77" />
         <Keyword name="LASER3DELAY"  value="31.42" />
         <Keyword name="LASER3NAME"  value="Violet" />
         <Keyword name="LASER2ASF"  value="0.63" />
         <Keyword name="LASER2DELAY"  value="65.63" />
         <Keyword name="LASER2NAME"  value="Red" />
         <Keyword name="LASER1ASF"  value="0.73" />
         <Keyword name="LASER1DELAY"  value="0.00" />
         <Keyword name="LASER1NAME"  value="Blue" />
         <Keyword name="$INST"  value=" " />
         <Keyword name="AUTOBS"  value="TRUE" />
         <Keyword name="FSC ASF"  value="0.62" />
         <Keyword name="$OP"  value="Administrator" />
         <Keyword name="EXPORT TIME"  value="15-JUN-2021-16:33:07" />
         <Keyword name="EXPORT USER NAME"  value="Administrator" />
         <Keyword name="WINDOW EXTENSION"  value="10.00" />
         <Keyword name="CYTNUM"  value="1" />
         <Keyword name="SETTINGS"  value="Cytometer" />
         <Keyword name="$CYT"  value="FACSCelesta" />
         <Keyword name="$ETIM"  value="17:10:47" />
         <Keyword name="$BTIM"  value="17:10:32" />
         <Keyword name="$DATE"  value="07-APR-2022" />
         <Keyword name="GUID"  value="42fcc04f-f7b4-4810-8692-bbed658d5496" />
         <Keyword name="EXPERIMENT NAME"  value="411 diaowang" />
         <Keyword name="$SRC"  value="2022-4-7" />
         <Keyword name="TUBE NAME"  value="PLC nc LE_002" />
         <Keyword name="CREATOR"  value="BD FACSDiva Software Version 8.0.1.1" />
         <Keyword name="$NEXTDATA"  value="0" />
         <Keyword name="$DATATYPE"  value="F" />
         <Keyword name="$BYTEORD"  value="4,3,2,1" />
         <Keyword name="$MODE"  value="L" />
         <Keyword name="$PAR"  value="9" />
         <Keyword name="$TOT"  value="10306              " />
         <Keyword name="$SYS"  value="Windows 7 6.1" />
         <Keyword name="$FIL"  value="2022-4-7_PLC nc LE_002_025.fcs" />
         <Keyword name="$ENDDATA"  value="373255             " />
         <Keyword name="$BEGINDATA"  value="2240" />
         <Keyword name="$ENDSTEXT"  value="0" />
         <Keyword name="$BEGINSTEXT"  value="0" />
         <Keyword name="$ENDANALYSIS"  value="0" />
         <Keyword name="$BEGINANALYSIS"  value="0" />
         <Keyword name="FJ_FCS_VERSION"  value="3" />
         <Keyword name="$P1S"  value="" />
         <Keyword name="$P2S"  value="" />
         <Keyword name="$P3S"  value="" />
         <Keyword name="$P4S"  value="" />
         <Keyword name="$P5S"  value="" />
         <Keyword name="$P6S"  value="" />
         <Keyword name="$P7S"  value="" />
         <Keyword name="$P8S"  value="" />
         <Keyword name="$P9S"  value="" />
       </Keywords>
       <SampleNode name="2022-4-7_PLC nc LE_002_025.fcs"  annotation=""  owningGroup=""  expanded="1"  sortPriority="10"  count="10306"  sampleID="14" >
         <Graph smoothing="0"  backColor="#ffffff"  foreColor="#000000"  type="Pseudocolor"  fast="1"  rowCount="10306" >
           <Axis dimension="x"  name="FSC-A"  label=""  auto="auto" />
           <Axis dimension="y"  name="SSC-A"  label=""  auto="auto" />
           <GraphSettings level="5%"  smoothingHighResolution="1"  contourHighResolution="1"  histogramSmoothingCount="0"  graphResolution="256"  showOutliers="0"  drawLargeDots="0"  dotsToDraw="8000"  tint="le.chartfill.tinted.40"  lineWeight="le.lineweight.normal"  lineStyle="le.linestyle.solid" />
           <GraphEnvironment showGrid="0"  showAxes="tnlTNL"  showGates="1"  showFreqOnPlots="1"  showGateNameOnPlots="1"  showMedians="0"  showUncomped="0"  addEventParam="0"  lastYAxisName="" >
             <TextTraits font="SansSerif"  size="12"  name="Labels"  style="plain"  color="#000000"  background="#00ffffff"  just="left" />
             <TextTraits font="SansSerif"  size="12"  name="LayoutGates"  style="plain"  color="#000000"  background="#00ffffff"  just="left" />
             <TextTraits font="SansSerif"  size="10"  name="Numbers"  style="plain"  color="#000000"  background="#00ffffff"  just="left" />
             <TextTraits font="SansSerif"  size="10"  name="Legend"  style="plain"  color="#000000"  background="#00ffffff"  just="left" />
           </GraphEnvironment>
         </Graph>
         <Subpopulations>
           <Population name="Q1: APC-A- , PI-A+"  annotation=""  owningGroup="All Samples"  expanded="1"  sortPriority="10"  count="2498" >
             <Graph smoothing="0"  backColor="#ffffff"  foreColor="#000000"  type="Pseudocolor"  fast="1"  rowCount="10306" >
               <Axis dimension="x"  name="APC-A"  label=""  auto="auto" />
               <Axis dimension="y"  name="PI-A"  label=""  auto="auto" />
               <GraphSettings level="5%"  smoothingHighResolution="1"  contourHighResolution="1"  histogramSmoothingCount="0"  graphResolution="256"  showOutliers="0"  drawLargeDots="0"  dotsToDraw="8000"  tint="le.chartfill.tinted.40"  lineWeight="le.lineweight.normal"  lineStyle="le.linestyle.solid" />
               <GraphEnvironment showGrid="0"  showAxes="tnlTNL"  showGates="1"  showFreqOnPlots="1"  showGateNameOnPlots="1"  showMedians="0"  showUncomped="0"  addEventParam="0"  lastYAxisName="" >
                 <TextTraits font="SansSerif"  size="12"  name="Labels"  style="plain"  color="#000000"  background="#00ffffff"  just="left" />
                 <TextTraits font="SansSerif"  size="12"  name="LayoutGates"  style="plain"  color="#000000"  background="#00ffffff"  just="left" />
                 <TextTraits font="SansSerif"  size="10"  name="Numbers"  style="plain"  color="#000000"  background="#00ffffff"  just="left" />
                 <TextTraits font="SansSerif"  size="10"  name="Legend"  style="plain"  color="#000000"  background="#00ffffff"  just="left" />
                 <WindowPosition x="-9"  y="-9"  width="390"  height="520"  displayed="1"  panelState="" />
               </GraphEnvironment>
             </Graph>
             <Gate gating:id="ID1047826716" >
               <gating:RectangleGate eventsInside="1"  annoOffsetX="0"  annoOffsetY="0"  tint="#000000"  isTinted="0"  lineWeight="Normal"  userDefined="1"  percentX="0"  percentY="0" >
                 <gating:dimension gating:max="1131.53680552785" >
                   <data-type:fcs-dimension data-type:name="APC-A" />
                 </gating:dimension>
                 <gating:dimension gating:min="1301.3509729814393" >
                   <data-type:fcs-dimension data-type:name="PI-A" />
                 </gating:dimension>
               </gating:RectangleGate>
             </Gate>
           </Population>
           <Population name="Q2: APC-A+ , PI-A+"  annotation=""  owningGroup="All Samples"  expanded="1"  sortPriority="10"  count="2546" >
             <Graph smoothing="0"  backColor="#ffffff"  foreColor="#000000"  type="Pseudocolor"  fast="1"  rowCount="10306" >
               <Axis dimension="x"  name="APC-A"  label=""  auto="auto" />
               <Axis dimension="y"  name="PI-A"  label=""  auto="auto" />
               <GraphSettings level="5%"  smoothingHighResolution="1"  contourHighResolution="1"  histogramSmoothingCount="0"  graphResolution="256"  showOutliers="0"  drawLargeDots="0"  dotsToDraw="8000"  tint="le.chartfill.tinted.40"  lineWeight="le.lineweight.normal"  lineStyle="le.linestyle.solid" />
               <GraphEnvironment showGrid="0"  showAxes="tnlTNL"  showGates="1"  showFreqOnPlots="1"  showGateNameOnPlots="1"  showMedians="0"  showUncomped="0"  addEventParam="0"  lastYAxisName="" >
                 <TextTraits font="SansSerif"  size="12"  name="Labels"  style="plain"  color="#000000"  background="#00ffffff"  just="left" />
                 <TextTraits font="SansSerif"  size="12"  name="LayoutGates"  style="plain"  color="#000000"  background="#00ffffff"  just="left" />
                 <TextTraits font="SansSerif"  size="10"  name="Numbers"  style="plain"  color="#000000"  background="#00ffffff"  just="left" />
                 <TextTraits font="SansSerif"  size="10"  name="Legend"  style="plain"  color="#000000"  background="#00ffffff"  just="left" />
                 <WindowPosition x="-9"  y="-9"  width="390"  height="520"  displayed="1"  panelState="" />
               </GraphEnvironment>
             </Graph>
             <Gate gating:id="ID1457710412" >
               <gating:RectangleGate eventsInside="1"  annoOffsetX="0"  annoOffsetY="0"  tint="#000000"  isTinted="0"  lineWeight="Normal"  userDefined="1"  percentX="0"  percentY="0" >
                 <gating:dimension gating:min="1131.53680552785" >
                   <data-type:fcs-dimension data-type:name="APC-A" />
                 </gating:dimension>
                 <gating:dimension gating:min="1301.3509729814393" >
                   <data-type:fcs-dimension data-type:name="PI-A" />
                 </gating:dimension>
               </gating:RectangleGate>
             </Gate>
           </Population>
           <Population name="Q3: APC-A+ , PI-A-"  annotation=""  owningGroup="All Samples"  expanded="1"  sortPriority="10"  count="1756" >
             <Graph smoothing="0"  backColor="#ffffff"  foreColor="#000000"  type="Pseudocolor"  fast="1"  rowCount="10306" >
               <Axis dimension="x"  name="APC-A"  label=""  auto="auto" />
               <Axis dimension="y"  name="PI-A"  label=""  auto="auto" />
               <GraphSettings level="5%"  smoothingHighResolution="1"  contourHighResolution="1"  histogramSmoothingCount="0"  graphResolution="256"  showOutliers="0"  drawLargeDots="0"  dotsToDraw="8000"  tint="le.chartfill.tinted.40"  lineWeight="le.lineweight.normal"  lineStyle="le.linestyle.solid" />
               <GraphEnvironment showGrid="0"  showAxes="tnlTNL"  showGates="1"  showFreqOnPlots="1"  showGateNameOnPlots="1"  showMedians="0"  showUncomped="0"  addEventParam="0"  lastYAxisName="" >
                 <TextTraits font="SansSerif"  size="12"  name="Labels"  style="plain"  color="#000000"  background="#00ffffff"  just="left" />
                 <TextTraits font="SansSerif"  size="12"  name="LayoutGates"  style="plain"  color="#000000"  background="#00ffffff"  just="left" />
                 <TextTraits font="SansSerif"  size="10"  name="Numbers"  style="plain"  color="#000000"  background="#00ffffff"  just="left" />
                 <TextTraits font="SansSerif"  size="10"  name="Legend"  style="plain"  color="#000000"  background="#00ffffff"  just="left" />
                 <WindowPosition x="-9"  y="-9"  width="390"  height="520"  displayed="1"  panelState="" />
               </GraphEnvironment>
             </Graph>
             <Gate gating:id="ID1245449508" >
               <gating:RectangleGate eventsInside="1"  annoOffsetX="0"  annoOffsetY="0"  tint="#000000"  isTinted="0"  lineWeight="Normal"  userDefined="1"  percentX="0"  percentY="0" >
                 <gating:dimension gating:min="1131.53680552785" >
                   <data-type:fcs-dimension data-type:name="APC-A" />
                 </gating:dimension>
                 <gating:dimension gating:max="1301.3509729814393" >
                   <data-type:fcs-dimension data-type:name="PI-A" />
                 </gating:dimension>
               </gating:RectangleGate>
             </Gate>
           </Population>
           <Population name="Q4: APC-A- , PI-A-"  annotation=""  owningGroup="All Samples"  expanded="1"  sortPriority="10"  count="3506" >
             <Graph smoothing="0"  backColor="#ffffff"  foreColor="#000000"  type="Pseudocolor"  fast="1"  rowCount="10306" >
               <Axis dimension="x"  name="APC-A"  label=""  auto="auto" />
               <Axis dimension="y"  name="PI-A"  label=""  auto="auto" />
               <GraphSettings level="5%"  smoothingHighResolution="1"  contourHighResolution="1"  histogramSmoothingCount="0"  graphResolution="256"  showOutliers="0"  drawLargeDots="0"  dotsToDraw="8000"  tint="le.chartfill.tinted.40"  lineWeight="le.lineweight.normal"  lineStyle="le.linestyle.solid" />
               <GraphEnvironment showGrid="0"  showAxes="tnlTNL"  showGates="1"  showFreqOnPlots="1"  showGateNameOnPlots="1"  showMedians="0"  showUncomped="0"  addEventParam="0"  lastYAxisName="" >
                 <TextTraits font="SansSerif"  size="12"  name="Labels"  style="plain"  color="#000000"  background="#00ffffff"  just="left" />
                 <TextTraits font="SansSerif"  size="12"  name="LayoutGates"  style="plain"  color="#000000"  background="#00ffffff"  just="left" />
                 <TextTraits font="SansSerif"  size="10"  name="Numbers"  style="plain"  color="#000000"  background="#00ffffff"  just="left" />
                 <TextTraits font="SansSerif"  size="10"  name="Legend"  style="plain"  color="#000000"  background="#00ffffff"  just="left" />
                 <WindowPosition x="-9"  y="-9"  width="390"  height="520"  displayed="1"  panelState="" />
               </GraphEnvironment>
             </Graph>
             <Gate gating:id="ID746773647" >
               <gating:RectangleGate eventsInside="1"  annoOffsetX="0"  annoOffsetY="0"  tint="#000000"  isTinted="0"  lineWeight="Normal"  userDefined="1"  percentX="0"  percentY="0" >
                 <gating:dimension gating:max="1131.53680552785" >
                   <data-type:fcs-dimension data-type:name="APC-A" />
                 </gating:dimension>
                 <gating:dimension gating:max="1301.3509729814393" >
                   <data-type:fcs-dimension data-type:name="PI-A" />
                 </gating:dimension>
               </gating:RectangleGate>
             </Gate>
           </Population>
         </Subpopulations>
       </SampleNode>
     </Sample>
     <Sample>
       <DataSet uri="file:/C:/Users/Administrator/Desktop/新建文件夹%20(3)/PLC/PLC%20shNC%20(1).fcs"  sampleID="11" />
       <Transformations>
         <transforms:linear transforms:minRange="0"  transforms:maxRange="262144"  gain="1" >
           <data-type:parameter data-type:name="FSC-A" />
         </transforms:linear>
         <transforms:linear transforms:minRange="0"  transforms:maxRange="262144"  gain="1" >
           <data-type:parameter data-type:name="SSC-A" />
         </transforms:linear>
         <transforms:log transforms:offset="1"  transforms:decades="5.418539922" >
           <data-type:parameter data-type:name="FITC-A" />
         </transforms:log>
         <transforms:log transforms:offset="1"  transforms:decades="5.418539922" >
           <data-type:parameter data-type:name="FITC-H" />
         </transforms:log>
         <transforms:log transforms:offset="1"  transforms:decades="5.418539922" >
           <data-type:parameter data-type:name="PI-A" />
         </transforms:log>
         <transforms:log transforms:offset="1"  transforms:decades="5.418539922" >
           <data-type:parameter data-type:name="PI-H" />
         </transforms:log>
         <transforms:log transforms:offset="1"  transforms:decades="5.418539922" >
           <data-type:parameter data-type:name="APC-A" />
         </transforms:log>
         <transforms:log transforms:offset="1"  transforms:decades="5.418539922" >
           <data-type:parameter data-type:name="APC-H" />
         </transforms:log>
         <transforms:linear transforms:minRange="0"  transforms:maxRange="128"  gain="1" >
           <data-type:parameter data-type:name="Time" />
         </transforms:linear>
       </Transformations>
       <Keywords>
         <Keyword name="CST REGULATORY STATUS"  value="RUO Performance Check" />
         <Keyword name="CST PERFORMANCE EXPIRED"  value="2017-12-28T15:56:00+08:00" />
         <Keyword name="CST BEADS EXPIRED"  value="False" />
         <Keyword name="CST BASELINE DATE"  value="2017-12-27T15:50:41+08:00" />
         <Keyword name="CST SETUP DATE"  value="2017-12-27T15:56:00+08:00" />
         <Keyword name="CYTOMETER CONFIG CREATE DATE"  value="2017-02-13T11:04:11+08:00" />
         <Keyword name="CYTOMETER CONFIG NAME"  value="4-Blue 3-Red 5-Violet" />
         <Keyword name="CST BEADS LOT ID"  value="70466" />
         <Keyword name="CST SETUP STATUS"  value="SUCCESS" />
         <Keyword name="P9MS"  value="0" />
         <Keyword name="P9BS"  value="0" />
         <Keyword name="$P9G"  value="0.01" />
         <Keyword name="$P9E"  value="0,0" />
         <Keyword name="$P9B"  value="32" />
         <Keyword name="$P9R"  value="262144" />
         <Keyword name="$P9N"  value="Time" />
         <Keyword name="P8MS"  value="0" />
         <Keyword name="P8BS"  value="0" />
         <Keyword name="P8DISPLAY"  value="LOG" />
         <Keyword name="$P8G"  value="1.0" />
         <Keyword name="$P8V"  value="700" />
         <Keyword name="$P8E"  value="0,0" />
         <Keyword name="$P8B"  value="32" />
         <Keyword name="$P8R"  value="262144" />
         <Keyword name="$P8N"  value="APC-H" />
         <Keyword name="P7MS"  value="0" />
         <Keyword name="P7BS"  value="98" />
         <Keyword name="P7DISPLAY"  value="LOG" />
         <Keyword name="$P7G"  value="1.0" />
         <Keyword name="$P7V"  value="700" />
         <Keyword name="$P7E"  value="0,0" />
         <Keyword name="$P7B"  value="32" />
         <Keyword name="$P7R"  value="262144" />
         <Keyword name="$P7N"  value="APC-A" />
         <Keyword name="P6MS"  value="0" />
         <Keyword name="P6BS"  value="0" />
         <Keyword name="P6DISPLAY"  value="LOG" />
         <Keyword name="$P6G"  value="1.0" />
         <Keyword name="$P6V"  value="375" />
         <Keyword name="$P6E"  value="0,0" />
         <Keyword name="$P6B"  value="32" />
         <Keyword name="$P6R"  value="262144" />
         <Keyword name="$P6N"  value="PI-H" />
         <Keyword name="P5MS"  value="0" />
         <Keyword name="P5BS"  value="74" />
         <Keyword name="P5DISPLAY"  value="LOG" />
         <Keyword name="$P5G"  value="1.0" />
         <Keyword name="$P5V"  value="375" />
         <Keyword name="$P5E"  value="0,0" />
         <Keyword name="$P5B"  value="32" />
         <Keyword name="$P5R"  value="262144" />
         <Keyword name="$P5N"  value="PI-A" />
         <Keyword name="P4MS"  value="0" />
         <Keyword name="P4BS"  value="0" />
         <Keyword name="P4DISPLAY"  value="LOG" />
         <Keyword name="$P4G"  value="1.0" />
         <Keyword name="$P4V"  value="200" />
         <Keyword name="$P4E"  value="0,0" />
         <Keyword name="$P4B"  value="32" />
         <Keyword name="$P4R"  value="262144" />
         <Keyword name="$P4N"  value="FITC-H" />
         <Keyword name="P3MS"  value="0" />
         <Keyword name="P3BS"  value="89" />
         <Keyword name="P3DISPLAY"  value="LOG" />
         <Keyword name="$P3G"  value="1.0" />
         <Keyword name="$P3V"  value="200" />
         <Keyword name="$P3E"  value="0,0" />
         <Keyword name="$P3B"  value="32" />
         <Keyword name="$P3R"  value="262144" />
         <Keyword name="$P3N"  value="FITC-A" />
         <Keyword name="P2MS"  value="0" />
         <Keyword name="P2BS"  value="0" />
         <Keyword name="P2DISPLAY"  value="LIN" />
         <Keyword name="$P2G"  value="1.0" />
         <Keyword name="$P2V"  value="275" />
         <Keyword name="$P2E"  value="0,0" />
         <Keyword name="$P2B"  value="32" />
         <Keyword name="$P2R"  value="262144" />
         <Keyword name="$P2N"  value="SSC-A" />
         <Keyword name="P1MS"  value="0" />
         <Keyword name="P1BS"  value="0" />
         <Keyword name="P1DISPLAY"  value="LIN" />
         <Keyword name="$P1G"  value="1.0" />
         <Keyword name="$P1V"  value="370" />
         <Keyword name="$P1E"  value="0,0" />
         <Keyword name="$P1B"  value="32" />
         <Keyword name="$P1R"  value="262144" />
         <Keyword name="$P1N"  value="FSC-A" />
         <Keyword name="THRESHOLD"  value="FSC,5000" />
         <Keyword name="APPLY COMPENSATION"  value="TRUE" />
         <Keyword name="SPILL"  value="3,FITC-A,PI-A,APC-A,1,0,0,0,1,0,0,0,1" />
         <Keyword name="$TIMESTEP"  value="0.01" />
         <Keyword name="LASER3ASF"  value="0.77" />
         <Keyword name="LASER3DELAY"  value="31.42" />
         <Keyword name="LASER3NAME"  value="Violet" />
         <Keyword name="LASER2ASF"  value="0.63" />
         <Keyword name="LASER2DELAY"  value="65.63" />
         <Keyword name="LASER2NAME"  value="Red" />
         <Keyword name="LASER1ASF"  value="0.73" />
         <Keyword name="LASER1DELAY"  value="0.00" />
         <Keyword name="LASER1NAME"  value="Blue" />
         <Keyword name="$INST"  value=" " />
         <Keyword name="AUTOBS"  value="TRUE" />
         <Keyword name="FSC ASF"  value="0.62" />
         <Keyword name="$OP"  value="Administrator" />
         <Keyword name="EXPORT TIME"  value="15-JUN-2021-16:33:07" />
         <Keyword name="EXPORT USER NAME"  value="Administrator" />
         <Keyword name="WINDOW EXTENSION"  value="10.00" />
         <Keyword name="CYTNUM"  value="1" />
         <Keyword name="SETTINGS"  value="Cytometer" />
         <Keyword name="$CYT"  value="FACSCelesta" />
         <Keyword name="$ETIM"  value="17:17:29" />
         <Keyword name="$BTIM"  value="17:16:56" />
         <Keyword name="$DATE"  value="07-APR-2022" />
         <Keyword name="GUID"  value="c70d7190-10f1-4c9f-9a2a-2ad9ffd13164" />
         <Keyword name="EXPERIMENT NAME"  value="411 diaowang" />
         <Keyword name="$SRC"  value="2022-4-7" />
         <Keyword name="TUBE NAME"  value="PLC nc" />
         <Keyword name="CREATOR"  value="BD FACSDiva Software Version 8.0.1.1" />
         <Keyword name="$NEXTDATA"  value="0" />
         <Keyword name="$DATATYPE"  value="F" />
         <Keyword name="$BYTEORD"  value="4,3,2,1" />
         <Keyword name="$MODE"  value="L" />
         <Keyword name="$PAR"  value="9" />
         <Keyword name="$TOT"  value="10402              " />
         <Keyword name="$SYS"  value="Windows 7 6.1" />
         <Keyword name="$FIL"  value="2022-4-7_PLC nc_026.fcs" />
         <Keyword name="$ENDDATA"  value="376696             " />
         <Keyword name="$BEGINDATA"  value="2225" />
         <Keyword name="$ENDSTEXT"  value="0" />
         <Keyword name="$BEGINSTEXT"  value="0" />
         <Keyword name="$ENDANALYSIS"  value="0" />
         <Keyword name="$BEGINANALYSIS"  value="0" />
         <Keyword name="FJ_FCS_VERSION"  value="3" />
         <Keyword name="$P1S"  value="" />
         <Keyword name="$P2S"  value="" />
         <Keyword name="$P3S"  value="" />
         <Keyword name="$P4S"  value="" />
         <Keyword name="$P5S"  value="" />
         <Keyword name="$P6S"  value="" />
         <Keyword name="$P7S"  value="" />
         <Keyword name="$P8S"  value="" />
         <Keyword name="$P9S"  value="" />
       </Keywords>
       <SampleNode name="2022-4-7_PLC nc_026.fcs"  annotation=""  owningGroup=""  expanded="1"  sortPriority="10"  count="10402"  sampleID="11" >
         <Graph smoothing="0"  backColor="#ffffff"  foreColor="#000000"  type="Pseudocolor"  fast="1"  rowCount="10402" >
           <Axis dimension="x"  name="FSC-A"  label=""  auto="auto" />
           <Axis dimension="y"  name="SSC-A"  label=""  auto="auto" />
           <GraphSettings level="5%"  smoothingHighResolution="1"  contourHighResolution="1"  histogramSmoothingCount="0"  graphResolution="256"  showOutliers="0"  drawLargeDots="0"  dotsToDraw="8000"  tint="le.chartfill.tinted.40"  lineWeight="le.lineweight.normal"  lineStyle="le.linestyle.solid" />
           <GraphEnvironment showGrid="0"  showAxes="tnlTNL"  showGates="1"  showFreqOnPlots="1"  showGateNameOnPlots="1"  showMedians="0"  showUncomped="0"  addEventParam="0"  lastYAxisName="" >
             <TextTraits font="SansSerif"  size="12"  name="Labels"  style="plain"  color="#000000"  background="#00ffffff"  just="left" />
             <TextTraits font="SansSerif"  size="12"  name="LayoutGates"  style="plain"  color="#000000"  background="#00ffffff"  just="left" />
             <TextTraits font="SansSerif"  size="10"  name="Numbers"  style="plain"  color="#000000"  background="#00ffffff"  just="left" />
             <TextTraits font="SansSerif"  size="10"  name="Legend"  style="plain"  color="#000000"  background="#00ffffff"  just="left" />
           </GraphEnvironment>
         </Graph>
         <Subpopulations>
           <Population name="Q1: APC-A- , PI-A+"  annotation=""  owningGroup="All Samples"  expanded="1"  sortPriority="10"  count="2141" >
             <Graph smoothing="0"  backColor="#ffffff"  foreColor="#000000"  type="Pseudocolor"  fast="1"  rowCount="10402" >
               <Axis dimension="x"  name="APC-A"  label=""  auto="auto" />
               <Axis dimension="y"  name="PI-A"  label=""  auto="auto" />
               <GraphSettings level="5%"  smoothingHighResolution="1"  contourHighResolution="1"  histogramSmoothingCount="0"  graphResolution="256"  showOutliers="0"  drawLargeDots="0"  dotsToDraw="8000"  tint="le.chartfill.tinted.40"  lineWeight="le.lineweight.normal"  lineStyle="le.linestyle.solid" />
               <GraphEnvironment showGrid="0"  showAxes="tnlTNL"  showGates="1"  showFreqOnPlots="1"  showGateNameOnPlots="1"  showMedians="0"  showUncomped="0"  addEventParam="0"  lastYAxisName="" >
                 <TextTraits font="SansSerif"  size="12"  name="Labels"  style="plain"  color="#000000"  background="#00ffffff"  just="left" />
                 <TextTraits font="SansSerif"  size="12"  name="LayoutGates"  style="plain"  color="#000000"  background="#00ffffff"  just="left" />
                 <TextTraits font="SansSerif"  size="10"  name="Numbers"  style="plain"  color="#000000"  background="#00ffffff"  just="left" />
                 <TextTraits font="SansSerif"  size="10"  name="Legend"  style="plain"  color="#000000"  background="#00ffffff"  just="left" />
                 <WindowPosition x="-9"  y="-9"  width="390"  height="520"  displayed="1"  panelState="" />
               </GraphEnvironment>
             </Graph>
             <Gate gating:id="ID1130252061" >
               <gating:RectangleGate eventsInside="1"  annoOffsetX="0"  annoOffsetY="0"  tint="#000000"  isTinted="0"  lineWeight="Normal"  userDefined="1"  percentX="0"  percentY="0" >
                 <gating:dimension gating:max="1131.53680552785" >
                   <data-type:fcs-dimension data-type:name="APC-A" />
                 </gating:dimension>
                 <gating:dimension gating:min="1301.3509729814393" >
                   <data-type:fcs-dimension data-type:name="PI-A" />
                 </gating:dimension>
               </gating:RectangleGate>
             </Gate>
           </Population>
           <Population name="Q2: APC-A+ , PI-A+"  annotation=""  owningGroup="All Samples"  expanded="1"  sortPriority="10"  count="1355" >
             <Graph smoothing="0"  backColor="#ffffff"  foreColor="#000000"  type="Pseudocolor"  fast="1"  rowCount="10402" >
               <Axis dimension="x"  name="APC-A"  label=""  auto="auto" />
               <Axis dimension="y"  name="PI-A"  label=""  auto="auto" />
               <GraphSettings level="5%"  smoothingHighResolution="1"  contourHighResolution="1"  histogramSmoothingCount="0"  graphResolution="256"  showOutliers="0"  drawLargeDots="0"  dotsToDraw="8000"  tint="le.chartfill.tinted.40"  lineWeight="le.lineweight.normal"  lineStyle="le.linestyle.solid" />
               <GraphEnvironment showGrid="0"  showAxes="tnlTNL"  showGates="1"  showFreqOnPlots="1"  showGateNameOnPlots="1"  showMedians="0"  showUncomped="0"  addEventParam="0"  lastYAxisName="" >
                 <TextTraits font="SansSerif"  size="12"  name="Labels"  style="plain"  color="#000000"  background="#00ffffff"  just="left" />
                 <TextTraits font="SansSerif"  size="12"  name="LayoutGates"  style="plain"  color="#000000"  background="#00ffffff"  just="left" />
                 <TextTraits font="SansSerif"  size="10"  name="Numbers"  style="plain"  color="#000000"  background="#00ffffff"  just="left" />
                 <TextTraits font="SansSerif"  size="10"  name="Legend"  style="plain"  color="#000000"  background="#00ffffff"  just="left" />
                 <WindowPosition x="-9"  y="-9"  width="390"  height="520"  displayed="1"  panelState="" />
               </GraphEnvironment>
             </Graph>
             <Gate gating:id="ID1653531512" >
               <gating:RectangleGate eventsInside="1"  annoOffsetX="0"  annoOffsetY="0"  tint="#000000"  isTinted="0"  lineWeight="Normal"  userDefined="1"  percentX="0"  percentY="0" >
                 <gating:dimension gating:min="1131.53680552785" >
                   <data-type:fcs-dimension data-type:name="APC-A" />
                 </gating:dimension>
                 <gating:dimension gating:min="1301.3509729814393" >
                   <data-type:fcs-dimension data-type:name="PI-A" />
                 </gating:dimension>
               </gating:RectangleGate>
             </Gate>
           </Population>
           <Population name="Q3: APC-A+ , PI-A-"  annotation=""  owningGroup="All Samples"  expanded="1"  sortPriority="10"  count="1706" >
             <Graph smoothing="0"  backColor="#ffffff"  foreColor="#000000"  type="Pseudocolor"  fast="1"  rowCount="10402" >
               <Axis dimension="x"  name="APC-A"  label=""  auto="auto" />
               <Axis dimension="y"  name="PI-A"  label=""  auto="auto" />
               <GraphSettings level="5%"  smoothingHighResolution="1"  contourHighResolution="1"  histogramSmoothingCount="0"  graphResolution="256"  showOutliers="0"  drawLargeDots="0"  dotsToDraw="8000"  tint="le.chartfill.tinted.40"  lineWeight="le.lineweight.normal"  lineStyle="le.linestyle.solid" />
               <GraphEnvironment showGrid="0"  showAxes="tnlTNL"  showGates="1"  showFreqOnPlots="1"  showGateNameOnPlots="1"  showMedians="0"  showUncomped="0"  addEventParam="0"  lastYAxisName="" >
                 <TextTraits font="SansSerif"  size="12"  name="Labels"  style="plain"  color="#000000"  background="#00ffffff"  just="left" />
                 <TextTraits font="SansSerif"  size="12"  name="LayoutGates"  style="plain"  color="#000000"  background="#00ffffff"  just="left" />
                 <TextTraits font="SansSerif"  size="10"  name="Numbers"  style="plain"  color="#000000"  background="#00ffffff"  just="left" />
                 <TextTraits font="SansSerif"  size="10"  name="Legend"  style="plain"  color="#000000"  background="#00ffffff"  just="left" />
                 <WindowPosition x="-9"  y="-9"  width="390"  height="520"  displayed="1"  panelState="" />
               </GraphEnvironment>
             </Graph>
             <Gate gating:id="ID318246357" >
               <gating:RectangleGate eventsInside="1"  annoOffsetX="0"  annoOffsetY="0"  tint="#000000"  isTinted="0"  lineWeight="Normal"  userDefined="1"  percentX="0"  percentY="0" >
                 <gating:dimension gating:min="1131.53680552785" >
                   <data-type:fcs-dimension data-type:name="APC-A" />
                 </gating:dimension>
                 <gating:dimension gating:max="1301.3509729814393" >
                   <data-type:fcs-dimension data-type:name="PI-A" />
                 </gating:dimension>
               </gating:RectangleGate>
             </Gate>
           </Population>
           <Population name="Q4: APC-A- , PI-A-"  annotation=""  owningGroup="All Samples"  expanded="1"  sortPriority="10"  count="5200" >
             <Graph smoothing="0"  backColor="#ffffff"  foreColor="#000000"  type="Pseudocolor"  fast="1"  rowCount="10402" >
               <Axis dimension="x"  name="APC-A"  label=""  auto="auto" />
               <Axis dimension="y"  name="PI-A"  label=""  auto="auto" />
               <GraphSettings level="5%"  smoothingHighResolution="1"  contourHighResolution="1"  histogramSmoothingCount="0"  graphResolution="256"  showOutliers="0"  drawLargeDots="0"  dotsToDraw="8000"  tint="le.chartfill.tinted.40"  lineWeight="le.lineweight.normal"  lineStyle="le.linestyle.solid" />
               <GraphEnvironment showGrid="0"  showAxes="tnlTNL"  showGates="1"  showFreqOnPlots="1"  showGateNameOnPlots="1"  showMedians="0"  showUncomped="0"  addEventParam="0"  lastYAxisName="" >
                 <TextTraits font="SansSerif"  size="12"  name="Labels"  style="plain"  color="#000000"  background="#00ffffff"  just="left" />
                 <TextTraits font="SansSerif"  size="12"  name="LayoutGates"  style="plain"  color="#000000"  background="#00ffffff"  just="left" />
                 <TextTraits font="SansSerif"  size="10"  name="Numbers"  style="plain"  color="#000000"  background="#00ffffff"  just="left" />
                 <TextTraits font="SansSerif"  size="10"  name="Legend"  style="plain"  color="#000000"  background="#00ffffff"  just="left" />
                 <WindowPosition x="-9"  y="-9"  width="390"  height="520"  displayed="1"  panelState="" />
               </GraphEnvironment>
             </Graph>
             <Gate gating:id="ID1532241069" >
               <gating:RectangleGate eventsInside="1"  annoOffsetX="0"  annoOffsetY="0"  tint="#000000"  isTinted="0"  lineWeight="Normal"  userDefined="1"  percentX="0"  percentY="0" >
                 <gating:dimension gating:max="1131.53680552785" >
                   <data-type:fcs-dimension data-type:name="APC-A" />
                 </gating:dimension>
                 <gating:dimension gating:max="1301.3509729814393" >
                   <data-type:fcs-dimension data-type:name="PI-A" />
                 </gating:dimension>
               </gating:RectangleGate>
             </Gate>
           </Population>
         </Subpopulations>
       </SampleNode>
     </Sample>
     <Sample>
       <DataSet uri="file:/C:/Users/Administrator/Desktop/新建文件夹%20(3)/PLC/PLCshFBXO9%231LE(2).fcs"  sampleID="8" />
       <Transformations>
         <transforms:linear transforms:minRange="0"  transforms:maxRange="262144"  gain="1" >
           <data-type:parameter data-type:name="FSC-A" />
         </transforms:linear>
         <transforms:linear transforms:minRange="0"  transforms:maxRange="262144"  gain="1" >
           <data-type:parameter data-type:name="SSC-A" />
         </transforms:linear>
         <transforms:log transforms:offset="1"  transforms:decades="5.418539922" >
           <data-type:parameter data-type:name="FITC-A" />
         </transforms:log>
         <transforms:log transforms:offset="1"  transforms:decades="5.418539922" >
           <data-type:parameter data-type:name="FITC-H" />
         </transforms:log>
         <transforms:log transforms:offset="1"  transforms:decades="5.418539922" >
           <data-type:parameter data-type:name="PI-A" />
         </transforms:log>
         <transforms:log transforms:offset="1"  transforms:decades="5.418539922" >
           <data-type:parameter data-type:name="PI-H" />
         </transforms:log>
         <transforms:log transforms:offset="1"  transforms:decades="5.418539922" >
           <data-type:parameter data-type:name="APC-A" />
         </transforms:log>
         <transforms:log transforms:offset="1"  transforms:decades="5.418539922" >
           <data-type:parameter data-type:name="APC-H" />
         </transforms:log>
         <transforms:linear transforms:minRange="0"  transforms:maxRange="128"  gain="1" >
           <data-type:parameter data-type:name="Time" />
         </transforms:linear>
       </Transformations>
       <Keywords>
         <Keyword name="CST REGULATORY STATUS"  value="RUO Performance Check" />
         <Keyword name="CST PERFORMANCE EXPIRED"  value="2017-12-28T15:56:00+08:00" />
         <Keyword name="CST BEADS EXPIRED"  value="False" />
         <Keyword name="CST BASELINE DATE"  value="2017-12-27T15:50:41+08:00" />
         <Keyword name="CST SETUP DATE"  value="2017-12-27T15:56:00+08:00" />
         <Keyword name="CYTOMETER CONFIG CREATE DATE"  value="2017-02-13T11:04:11+08:00" />
         <Keyword name="CYTOMETER CONFIG NAME"  value="4-Blue 3-Red 5-Violet" />
         <Keyword name="CST BEADS LOT ID"  value="70466" />
         <Keyword name="CST SETUP STATUS"  value="SUCCESS" />
         <Keyword name="P9MS"  value="0" />
         <Keyword name="P9BS"  value="0" />
         <Keyword name="$P9G"  value="1.0" />
         <Keyword name="$P9E"  value="0,0" />
         <Keyword name="$P9B"  value="32" />
         <Keyword name="$P9R"  value="64" />
         <Keyword name="$P9N"  value="Time" />
         <Keyword name="P8MS"  value="0" />
         <Keyword name="P8BS"  value="0" />
         <Keyword name="P8DISPLAY"  value="LOG" />
         <Keyword name="$P8G"  value="1.0" />
         <Keyword name="$P8V"  value="650" />
         <Keyword name="$P8E"  value="0,0" />
         <Keyword name="$P8B"  value="32" />
         <Keyword name="$P8R"  value="262144" />
         <Keyword name="$P8N"  value="APC-H" />
         <Keyword name="P7MS"  value="0" />
         <Keyword name="P7BS"  value="77" />
         <Keyword name="P7DISPLAY"  value="LOG" />
         <Keyword name="$P7G"  value="1.0" />
         <Keyword name="$P7V"  value="650" />
         <Keyword name="$P7E"  value="0,0" />
         <Keyword name="$P7B"  value="32" />
         <Keyword name="$P7R"  value="262144" />
         <Keyword name="$P7N"  value="APC-A" />
         <Keyword name="P6MS"  value="0" />
         <Keyword name="P6BS"  value="0" />
         <Keyword name="P6DISPLAY"  value="LOG" />
         <Keyword name="$P6G"  value="1.0" />
         <Keyword name="$P6V"  value="450" />
         <Keyword name="$P6E"  value="0,0" />
         <Keyword name="$P6B"  value="32" />
         <Keyword name="$P6R"  value="262144" />
         <Keyword name="$P6N"  value="PI-H" />
         <Keyword name="P5MS"  value="0" />
         <Keyword name="P5BS"  value="81" />
         <Keyword name="P5DISPLAY"  value="LOG" />
         <Keyword name="$P5G"  value="1.0" />
         <Keyword name="$P5V"  value="450" />
         <Keyword name="$P5E"  value="0,0" />
         <Keyword name="$P5B"  value="32" />
         <Keyword name="$P5R"  value="262144" />
         <Keyword name="$P5N"  value="PI-A" />
         <Keyword name="P4MS"  value="0" />
         <Keyword name="P4BS"  value="0" />
         <Keyword name="P4DISPLAY"  value="LOG" />
         <Keyword name="$P4G"  value="1.0" />
         <Keyword name="$P4V"  value="200" />
         <Keyword name="$P4E"  value="0,0" />
         <Keyword name="$P4B"  value="32" />
         <Keyword name="$P4R"  value="262144" />
         <Keyword name="$P4N"  value="FITC-H" />
         <Keyword name="P3MS"  value="0" />
         <Keyword name="P3BS"  value="94" />
         <Keyword name="P3DISPLAY"  value="LOG" />
         <Keyword name="$P3G"  value="1.0" />
         <Keyword name="$P3V"  value="200" />
         <Keyword name="$P3E"  value="0,0" />
         <Keyword name="$P3B"  value="32" />
         <Keyword name="$P3R"  value="262144" />
         <Keyword name="$P3N"  value="FITC-A" />
         <Keyword name="P2MS"  value="0" />
         <Keyword name="P2BS"  value="0" />
         <Keyword name="P2DISPLAY"  value="LIN" />
         <Keyword name="$P2G"  value="1.0" />
         <Keyword name="$P2V"  value="275" />
         <Keyword name="$P2E"  value="0,0" />
         <Keyword name="$P2B"  value="32" />
         <Keyword name="$P2R"  value="262144" />
         <Keyword name="$P2N"  value="SSC-A" />
         <Keyword name="P1MS"  value="0" />
         <Keyword name="P1BS"  value="0" />
         <Keyword name="P1DISPLAY"  value="LIN" />
         <Keyword name="$P1G"  value="1.0" />
         <Keyword name="$P1V"  value="370" />
         <Keyword name="$P1E"  value="0,0" />
         <Keyword name="$P1B"  value="32" />
         <Keyword name="$P1R"  value="262144" />
         <Keyword name="$P1N"  value="FSC-A" />
         <Keyword name="THRESHOLD"  value="FSC,5000" />
         <Keyword name="APPLY COMPENSATION"  value="TRUE" />
         <Keyword name="SPILL"  value="3,FITC-A,PI-A,APC-A,1,0,0,0,1,0,0,0,1" />
         <Keyword name="$TIMESTEP"  value="0.01" />
         <Keyword name="LASER3ASF"  value="0.77" />
         <Keyword name="LASER3DELAY"  value="31.42" />
         <Keyword name="LASER3NAME"  value="Violet" />
         <Keyword name="LASER2ASF"  value="0.63" />
         <Keyword name="LASER2DELAY"  value="65.63" />
         <Keyword name="LASER2NAME"  value="Red" />
         <Keyword name="LASER1ASF"  value="0.73" />
         <Keyword name="LASER1DELAY"  value="0.00" />
         <Keyword name="LASER1NAME"  value="Blue" />
         <Keyword name="$INST"  value=" " />
         <Keyword name="AUTOBS"  value="TRUE" />
         <Keyword name="FSC ASF"  value="0.62" />
         <Keyword name="$OP"  value="Administrator" />
         <Keyword name="EXPORT TIME"  value="15-JUN-2021-17:46:55" />
         <Keyword name="EXPORT USER NAME"  value="Administrator" />
         <Keyword name="WINDOW EXTENSION"  value="10.00" />
         <Keyword name="CYTNUM"  value="1" />
         <Keyword name="SETTINGS"  value="Cytometer" />
         <Keyword name="$CYT"  value="FACSCelesta" />
         <Keyword name="$ETIM"  value="17:27:55" />
         <Keyword name="$BTIM"  value="17:27:18" />
         <Keyword name="$DATE"  value="07-APR-2022" />
         <Keyword name="GUID"  value="69953f98-ae20-4800-aae5-b2092f46749b" />
         <Keyword name="EXPERIMENT NAME"  value="411 diaowang" />
         <Keyword name="$SRC"  value="2022-4-7" />
         <Keyword name="TUBE NAME"  value="PLC a LE" />
         <Keyword name="CREATOR"  value="BD FACSDiva Software Version 8.0.1.1" />
         <Keyword name="$NEXTDATA"  value="0" />
         <Keyword name="$DATATYPE"  value="F" />
         <Keyword name="$BYTEORD"  value="4,3,2,1" />
         <Keyword name="$MODE"  value="L" />
         <Keyword name="$PAR"  value="9" />
         <Keyword name="$TOT"  value="11039              " />
         <Keyword name="$SYS"  value="Windows 7 6.1" />
         <Keyword name="$FIL"  value="2022-4-7_PLC a LE_034.fcs" />
         <Keyword name="$ENDDATA"  value="399632             " />
         <Keyword name="$BEGINDATA"  value="2229" />
         <Keyword name="$ENDSTEXT"  value="0" />
         <Keyword name="$BEGINSTEXT"  value="0" />
         <Keyword name="$ENDANALYSIS"  value="0" />
         <Keyword name="$BEGINANALYSIS"  value="0" />
         <Keyword name="FJ_FCS_VERSION"  value="3" />
         <Keyword name="$P1S"  value="" />
         <Keyword name="$P2S"  value="" />
         <Keyword name="$P3S"  value="" />
         <Keyword name="$P4S"  value="" />
         <Keyword name="$P5S"  value="" />
         <Keyword name="$P6S"  value="" />
         <Keyword name="$P7S"  value="" />
         <Keyword name="$P8S"  value="" />
         <Keyword name="$P9S"  value="" />
       </Keywords>
       <SampleNode name="2022-4-7_PLC a LE_034.fcs"  annotation=""  owningGroup=""  expanded="1"  sortPriority="10"  count="11039"  sampleID="8" >
         <Graph smoothing="0"  backColor="#ffffff"  foreColor="#000000"  type="Pseudocolor"  fast="1"  rowCount="11039" >
           <Axis dimension="x"  name="FSC-A"  label=""  auto="auto" />
           <Axis dimension="y"  name="SSC-A"  label=""  auto="auto" />
           <GraphSettings level="5%"  smoothingHighResolution="1"  contourHighResolution="1"  histogramSmoothingCount="0"  graphResolution="256"  showOutliers="0"  drawLargeDots="0"  dotsToDraw="8000"  tint="le.chartfill.tinted.40"  lineWeight="le.lineweight.normal"  lineStyle="le.linestyle.solid" />
           <GraphEnvironment showGrid="0"  showAxes="tnlTNL"  showGates="1"  showFreqOnPlots="1"  showGateNameOnPlots="1"  showMedians="0"  showUncomped="0"  addEventParam="0"  lastYAxisName="" >
             <TextTraits font="SansSerif"  size="12"  name="Labels"  style="plain"  color="#000000"  background="#00ffffff"  just="left" />
             <TextTraits font="SansSerif"  size="12"  name="LayoutGates"  style="plain"  color="#000000"  background="#00ffffff"  just="left" />
             <TextTraits font="SansSerif"  size="10"  name="Numbers"  style="plain"  color="#000000"  background="#00ffffff"  just="left" />
             <TextTraits font="SansSerif"  size="10"  name="Legend"  style="plain"  color="#000000"  background="#00ffffff"  just="left" />
           </GraphEnvironment>
         </Graph>
         <Subpopulations>
           <Population name="Q1: APC-A- , PI-A+"  annotation=""  owningGroup="All Samples"  expanded="1"  sortPriority="10"  count="1687" >
             <Graph smoothing="0"  backColor="#ffffff"  foreColor="#000000"  type="Pseudocolor"  fast="1"  rowCount="11039" >
               <Axis dimension="x"  name="APC-A"  label=""  auto="auto" />
               <Axis dimension="y"  name="PI-A"  label=""  auto="auto" />
               <GraphSettings level="5%"  smoothingHighResolution="1"  contourHighResolution="1"  histogramSmoothingCount="0"  graphResolution="256"  showOutliers="0"  drawLargeDots="0"  dotsToDraw="8000"  tint="le.chartfill.tinted.40"  lineWeight="le.lineweight.normal"  lineStyle="le.linestyle.solid" />
               <GraphEnvironment showGrid="0"  showAxes="tnlTNL"  showGates="1"  showFreqOnPlots="1"  showGateNameOnPlots="1"  showMedians="0"  showUncomped="0"  addEventParam="0"  lastYAxisName="" >
                 <TextTraits font="SansSerif"  size="12"  name="Labels"  style="plain"  color="#000000"  background="#00ffffff"  just="left" />
                 <TextTraits font="SansSerif"  size="12"  name="LayoutGates"  style="plain"  color="#000000"  background="#00ffffff"  just="left" />
                 <TextTraits font="SansSerif"  size="10"  name="Numbers"  style="plain"  color="#000000"  background="#00ffffff"  just="left" />
                 <TextTraits font="SansSerif"  size="10"  name="Legend"  style="plain"  color="#000000"  background="#00ffffff"  just="left" />
                 <WindowPosition x="-9"  y="-9"  width="390"  height="520"  displayed="1"  panelState="" />
               </GraphEnvironment>
             </Graph>
             <Gate gating:id="ID944419474" >
               <gating:RectangleGate eventsInside="1"  annoOffsetX="0"  annoOffsetY="0"  tint="#000000"  isTinted="0"  lineWeight="Normal"  userDefined="1"  percentX="0"  percentY="0" >
                 <gating:dimension gating:max="1131.53680552785" >
                   <data-type:fcs-dimension data-type:name="APC-A" />
                 </gating:dimension>
                 <gating:dimension gating:min="1301.3509729814393" >
                   <data-type:fcs-dimension data-type:name="PI-A" />
                 </gating:dimension>
               </gating:RectangleGate>
             </Gate>
           </Population>
           <Population name="Q2: APC-A+ , PI-A+"  annotation=""  owningGroup="All Samples"  expanded="1"  sortPriority="10"  count="3625" >
             <Graph smoothing="0"  backColor="#ffffff"  foreColor="#000000"  type="Pseudocolor"  fast="1"  rowCount="11039" >
               <Axis dimension="x"  name="APC-A"  label=""  auto="auto" />
               <Axis dimension="y"  name="PI-A"  label=""  auto="auto" />
               <GraphSettings level="5%"  smoothingHighResolution="1"  contourHighResolution="1"  histogramSmoothingCount="0"  graphResolution="256"  showOutliers="0"  drawLargeDots="0"  dotsToDraw="8000"  tint="le.chartfill.tinted.40"  lineWeight="le.lineweight.normal"  lineStyle="le.linestyle.solid" />
               <GraphEnvironment showGrid="0"  showAxes="tnlTNL"  showGates="1"  showFreqOnPlots="1"  showGateNameOnPlots="1"  showMedians="0"  showUncomped="0"  addEventParam="0"  lastYAxisName="" >
                 <TextTraits font="SansSerif"  size="12"  name="Labels"  style="plain"  color="#000000"  background="#00ffffff"  just="left" />
                 <TextTraits font="SansSerif"  size="12"  name="LayoutGates"  style="plain"  color="#000000"  background="#00ffffff"  just="left" />
                 <TextTraits font="SansSerif"  size="10"  name="Numbers"  style="plain"  color="#000000"  background="#00ffffff"  just="left" />
                 <TextTraits font="SansSerif"  size="10"  name="Legend"  style="plain"  color="#000000"  background="#00ffffff"  just="left" />
                 <WindowPosition x="-9"  y="-9"  width="390"  height="520"  displayed="1"  panelState="" />
               </GraphEnvironment>
             </Graph>
             <Gate gating:id="ID1480244370" >
               <gating:RectangleGate eventsInside="1"  annoOffsetX="0"  annoOffsetY="0"  tint="#000000"  isTinted="0"  lineWeight="Normal"  userDefined="1"  percentX="0"  percentY="0" >
                 <gating:dimension gating:min="1131.53680552785" >
                   <data-type:fcs-dimension data-type:name="APC-A" />
                 </gating:dimension>
                 <gating:dimension gating:min="1301.3509729814393" >
                   <data-type:fcs-dimension data-type:name="PI-A" />
                 </gating:dimension>
               </gating:RectangleGate>
             </Gate>
           </Population>
           <Population name="Q3: APC-A+ , PI-A-"  annotation=""  owningGroup="All Samples"  expanded="1"  sortPriority="10"  count="3798" >
             <Graph smoothing="0"  backColor="#ffffff"  foreColor="#000000"  type="Pseudocolor"  fast="1"  rowCount="11039" >
               <Axis dimension="x"  name="APC-A"  label=""  auto="auto" />
               <Axis dimension="y"  name="PI-A"  label=""  auto="auto" />
               <GraphSettings level="5%"  smoothingHighResolution="1"  contourHighResolution="1"  histogramSmoothingCount="0"  graphResolution="256"  showOutliers="0"  drawLargeDots="0"  dotsToDraw="8000"  tint="le.chartfill.tinted.40"  lineWeight="le.lineweight.normal"  lineStyle="le.linestyle.solid" />
               <GraphEnvironment showGrid="0"  showAxes="tnlTNL"  showGates="1"  showFreqOnPlots="1"  showGateNameOnPlots="1"  showMedians="0"  showUncomped="0"  addEventParam="0"  lastYAxisName="" >
                 <TextTraits font="SansSerif"  size="12"  name="Labels"  style="plain"  color="#000000"  background="#00ffffff"  just="left" />
                 <TextTraits font="SansSerif"  size="12"  name="LayoutGates"  style="plain"  color="#000000"  background="#00ffffff"  just="left" />
                 <TextTraits font="SansSerif"  size="10"  name="Numbers"  style="plain"  color="#000000"  background="#00ffffff"  just="left" />
                 <TextTraits font="SansSerif"  size="10"  name="Legend"  style="plain"  color="#000000"  background="#00ffffff"  just="left" />
                 <WindowPosition x="-9"  y="-9"  width="390"  height="520"  displayed="1"  panelState="" />
               </GraphEnvironment>
             </Graph>
             <Gate gating:id="ID732666840" >
               <gating:RectangleGate eventsInside="1"  annoOffsetX="0"  annoOffsetY="0"  tint="#000000"  isTinted="0"  lineWeight="Normal"  userDefined="1"  percentX="0"  percentY="0" >
                 <gating:dimension gating:min="1131.53680552785" >
                   <data-type:fcs-dimension data-type:name="APC-A" />
                 </gating:dimension>
                 <gating:dimension gating:max="1301.3509729814393" >
                   <data-type:fcs-dimension data-type:name="PI-A" />
                 </gating:dimension>
               </gating:RectangleGate>
             </Gate>
           </Population>
           <Population name="Q4: APC-A- , PI-A-"  annotation=""  owningGroup="All Samples"  expanded="1"  sortPriority="10"  count="1929" >
             <Graph smoothing="0"  backColor="#ffffff"  foreColor="#000000"  type="Pseudocolor"  fast="1"  rowCount="11039" >
               <Axis dimension="x"  name="APC-A"  label=""  auto="auto" />
               <Axis dimension="y"  name="PI-A"  label=""  auto="auto" />
               <GraphSettings level="5%"  smoothingHighResolution="1"  contourHighResolution="1"  histogramSmoothingCount="0"  graphResolution="256"  showOutliers="0"  drawLargeDots="0"  dotsToDraw="8000"  tint="le.chartfill.tinted.40"  lineWeight="le.lineweight.normal"  lineStyle="le.linestyle.solid" />
               <GraphEnvironment showGrid="0"  showAxes="tnlTNL"  showGates="1"  showFreqOnPlots="1"  showGateNameOnPlots="1"  showMedians="0"  showUncomped="0"  addEventParam="0"  lastYAxisName="" >
                 <TextTraits font="SansSerif"  size="12"  name="Labels"  style="plain"  color="#000000"  background="#00ffffff"  just="left" />
                 <TextTraits font="SansSerif"  size="12"  name="LayoutGates"  style="plain"  color="#000000"  background="#00ffffff"  just="left" />
                 <TextTraits font="SansSerif"  size="10"  name="Numbers"  style="plain"  color="#000000"  background="#00ffffff"  just="left" />
                 <TextTraits font="SansSerif"  size="10"  name="Legend"  style="plain"  color="#000000"  background="#00ffffff"  just="left" />
                 <WindowPosition x="-9"  y="-9"  width="390"  height="520"  displayed="1"  panelState="" />
               </GraphEnvironment>
             </Graph>
             <Gate gating:id="ID1244344535" >
               <gating:RectangleGate eventsInside="1"  annoOffsetX="0"  annoOffsetY="0"  tint="#000000"  isTinted="0"  lineWeight="Normal"  userDefined="1"  percentX="0"  percentY="0" >
                 <gating:dimension gating:max="1131.53680552785" >
                   <data-type:fcs-dimension data-type:name="APC-A" />
                 </gating:dimension>
                 <gating:dimension gating:max="1301.3509729814393" >
                   <data-type:fcs-dimension data-type:name="PI-A" />
                 </gating:dimension>
               </gating:RectangleGate>
             </Gate>
           </Population>
         </Subpopulations>
       </SampleNode>
     </Sample>
     <Sample>
       <DataSet uri="file:/C:/Users/Administrator/Desktop/新建文件夹%20(3)/PLC/PLC%20shNC%20(3).fcs"  sampleID="13" />
       <Transformations>
         <transforms:linear transforms:minRange="0"  transforms:maxRange="262144"  gain="1" >
           <data-type:parameter data-type:name="FSC-A" />
         </transforms:linear>
         <transforms:linear transforms:minRange="0"  transforms:maxRange="262144"  gain="1" >
           <data-type:parameter data-type:name="SSC-A" />
         </transforms:linear>
         <transforms:log transforms:offset="1"  transforms:decades="5.418539922" >
           <data-type:parameter data-type:name="FITC-A" />
         </transforms:log>
         <transforms:log transforms:offset="1"  transforms:decades="5.418539922" >
           <data-type:parameter data-type:name="FITC-H" />
         </transforms:log>
         <transforms:log transforms:offset="1"  transforms:decades="5.418539922" >
           <data-type:parameter data-type:name="PI-A" />
         </transforms:log>
         <transforms:log transforms:offset="1"  transforms:decades="5.418539922" >
           <data-type:parameter data-type:name="PI-H" />
         </transforms:log>
         <transforms:log transforms:offset="1"  transforms:decades="5.418539922" >
           <data-type:parameter data-type:name="APC-A" />
         </transforms:log>
         <transforms:log transforms:offset="1"  transforms:decades="5.418539922" >
           <data-type:parameter data-type:name="APC-H" />
         </transforms:log>
         <transforms:linear transforms:minRange="0"  transforms:maxRange="128"  gain="1" >
           <data-type:parameter data-type:name="Time" />
         </transforms:linear>
       </Transformations>
       <Keywords>
         <Keyword name="CST REGULATORY STATUS"  value="RUO Performance Check" />
         <Keyword name="CST PERFORMANCE EXPIRED"  value="2017-12-28T15:56:00+08:00" />
         <Keyword name="CST BEADS EXPIRED"  value="False" />
         <Keyword name="CST BASELINE DATE"  value="2017-12-27T15:50:41+08:00" />
         <Keyword name="CST SETUP DATE"  value="2017-12-27T15:56:00+08:00" />
         <Keyword name="CYTOMETER CONFIG CREATE DATE"  value="2017-02-13T11:04:11+08:00" />
         <Keyword name="CYTOMETER CONFIG NAME"  value="4-Blue 3-Red 5-Violet" />
         <Keyword name="CST BEADS LOT ID"  value="70466" />
         <Keyword name="CST SETUP STATUS"  value="SUCCESS" />
         <Keyword name="P9MS"  value="0" />
         <Keyword name="P9BS"  value="0" />
         <Keyword name="$P9G"  value="0.01" />
         <Keyword name="$P9E"  value="0,0" />
         <Keyword name="$P9B"  value="32" />
         <Keyword name="$P9R"  value="262144" />
         <Keyword name="$P9N"  value="Time" />
         <Keyword name="P8MS"  value="0" />
         <Keyword name="P8BS"  value="0" />
         <Keyword name="P8DISPLAY"  value="LOG" />
         <Keyword name="$P8G"  value="1.0" />
         <Keyword name="$P8V"  value="700" />
         <Keyword name="$P8E"  value="0,0" />
         <Keyword name="$P8B"  value="32" />
         <Keyword name="$P8R"  value="262144" />
         <Keyword name="$P8N"  value="APC-H" />
         <Keyword name="P7MS"  value="0" />
         <Keyword name="P7BS"  value="76" />
         <Keyword name="P7DISPLAY"  value="LOG" />
         <Keyword name="$P7G"  value="1.0" />
         <Keyword name="$P7V"  value="700" />
         <Keyword name="$P7E"  value="0,0" />
         <Keyword name="$P7B"  value="32" />
         <Keyword name="$P7R"  value="262144" />
         <Keyword name="$P7N"  value="APC-A" />
         <Keyword name="P6MS"  value="0" />
         <Keyword name="P6BS"  value="0" />
         <Keyword name="P6DISPLAY"  value="LOG" />
         <Keyword name="$P6G"  value="1.0" />
         <Keyword name="$P6V"  value="400" />
         <Keyword name="$P6E"  value="0,0" />
         <Keyword name="$P6B"  value="32" />
         <Keyword name="$P6R"  value="262144" />
         <Keyword name="$P6N"  value="PI-H" />
         <Keyword name="P5MS"  value="0" />
         <Keyword name="P5BS"  value="70" />
         <Keyword name="P5DISPLAY"  value="LOG" />
         <Keyword name="$P5G"  value="1.0" />
         <Keyword name="$P5V"  value="400" />
         <Keyword name="$P5E"  value="0,0" />
         <Keyword name="$P5B"  value="32" />
         <Keyword name="$P5R"  value="262144" />
         <Keyword name="$P5N"  value="PI-A" />
         <Keyword name="P4MS"  value="0" />
         <Keyword name="P4BS"  value="0" />
         <Keyword name="P4DISPLAY"  value="LOG" />
         <Keyword name="$P4G"  value="1.0" />
         <Keyword name="$P4V"  value="200" />
         <Keyword name="$P4E"  value="0,0" />
         <Keyword name="$P4B"  value="32" />
         <Keyword name="$P4R"  value="262144" />
         <Keyword name="$P4N"  value="FITC-H" />
         <Keyword name="P3MS"  value="0" />
         <Keyword name="P3BS"  value="95" />
         <Keyword name="P3DISPLAY"  value="LOG" />
         <Keyword name="$P3G"  value="1.0" />
         <Keyword name="$P3V"  value="200" />
         <Keyword name="$P3E"  value="0,0" />
         <Keyword name="$P3B"  value="32" />
         <Keyword name="$P3R"  value="262144" />
         <Keyword name="$P3N"  value="FITC-A" />
         <Keyword name="P2MS"  value="0" />
         <Keyword name="P2BS"  value="0" />
         <Keyword name="P2DISPLAY"  value="LIN" />
         <Keyword name="$P2G"  value="1.0" />
         <Keyword name="$P2V"  value="275" />
         <Keyword name="$P2E"  value="0,0" />
         <Keyword name="$P2B"  value="32" />
         <Keyword name="$P2R"  value="262144" />
         <Keyword name="$P2N"  value="SSC-A" />
         <Keyword name="P1MS"  value="0" />
         <Keyword name="P1BS"  value="0" />
         <Keyword name="P1DISPLAY"  value="LIN" />
         <Keyword name="$P1G"  value="1.0" />
         <Keyword name="$P1V"  value="370" />
         <Keyword name="$P1E"  value="0,0" />
         <Keyword name="$P1B"  value="32" />
         <Keyword name="$P1R"  value="262144" />
         <Keyword name="$P1N"  value="FSC-A" />
         <Keyword name="THRESHOLD"  value="FSC,5000" />
         <Keyword name="APPLY COMPENSATION"  value="TRUE" />
         <Keyword name="SPILL"  value="3,FITC-A,PI-A,APC-A,1,0,0,0,1,0,0,0,1" />
         <Keyword name="$TIMESTEP"  value="0.01" />
         <Keyword name="LASER3ASF"  value="0.77" />
         <Keyword name="LASER3DELAY"  value="31.42" />
         <Keyword name="LASER3NAME"  value="Violet" />
         <Keyword name="LASER2ASF"  value="0.63" />
         <Keyword name="LASER2DELAY"  value="65.63" />
         <Keyword name="LASER2NAME"  value="Red" />
         <Keyword name="LASER1ASF"  value="0.73" />
         <Keyword name="LASER1DELAY"  value="0.00" />
         <Keyword name="LASER1NAME"  value="Blue" />
         <Keyword name="$INST"  value=" " />
         <Keyword name="AUTOBS"  value="TRUE" />
         <Keyword name="FSC ASF"  value="0.62" />
         <Keyword name="$OP"  value="Administrator" />
         <Keyword name="EXPORT TIME"  value="15-JUN-2021-16:33:07" />
         <Keyword name="EXPORT USER NAME"  value="Administrator" />
         <Keyword name="WINDOW EXTENSION"  value="10.00" />
         <Keyword name="CYTNUM"  value="1" />
         <Keyword name="SETTINGS"  value="Cytometer" />
         <Keyword name="$CYT"  value="FACSCelesta" />
         <Keyword name="$ETIM"  value="17:20:06" />
         <Keyword name="$BTIM"  value="17:19:32" />
         <Keyword name="$DATE"  value="07-APR-2022" />
         <Keyword name="GUID"  value="92413c47-c766-48fd-ace8-819bf32e5ad8" />
         <Keyword name="EXPERIMENT NAME"  value="411 diaowang" />
         <Keyword name="$SRC"  value="2022-4-7" />
         <Keyword name="TUBE NAME"  value="PLC nc_003" />
         <Keyword name="CREATOR"  value="BD FACSDiva Software Version 8.0.1.1" />
         <Keyword name="$NEXTDATA"  value="0" />
         <Keyword name="$DATATYPE"  value="F" />
         <Keyword name="$BYTEORD"  value="4,3,2,1" />
         <Keyword name="$MODE"  value="L" />
         <Keyword name="$PAR"  value="9" />
         <Keyword name="$TOT"  value="10430              " />
         <Keyword name="$SYS"  value="Windows 7 6.1" />
         <Keyword name="$FIL"  value="2022-4-7_PLC nc_003_029.fcs" />
         <Keyword name="$ENDDATA"  value="377712             " />
         <Keyword name="$BEGINDATA"  value="2233" />
         <Keyword name="$ENDSTEXT"  value="0" />
         <Keyword name="$BEGINSTEXT"  value="0" />
         <Keyword name="$ENDANALYSIS"  value="0" />
         <Keyword name="$BEGINANALYSIS"  value="0" />
         <Keyword name="FJ_FCS_VERSION"  value="3" />
         <Keyword name="$P1S"  value="" />
         <Keyword name="$P2S"  value="" />
         <Keyword name="$P3S"  value="" />
         <Keyword name="$P4S"  value="" />
         <Keyword name="$P5S"  value="" />
         <Keyword name="$P6S"  value="" />
         <Keyword name="$P7S"  value="" />
         <Keyword name="$P8S"  value="" />
         <Keyword name="$P9S"  value="" />
       </Keywords>
       <SampleNode name="2022-4-7_PLC nc_003_029.fcs"  annotation=""  owningGroup=""  expanded="1"  sortPriority="10"  count="10430"  sampleID="13" >
         <Graph smoothing="0"  backColor="#ffffff"  foreColor="#000000"  type="Pseudocolor"  fast="1"  rowCount="10430" >
           <Axis dimension="x"  name="FSC-A"  label=""  auto="auto" />
           <Axis dimension="y"  name="SSC-A"  label=""  auto="auto" />
           <GraphSettings level="5%"  smoothingHighResolution="1"  contourHighResolution="1"  histogramSmoothingCount="0"  graphResolution="256"  showOutliers="0"  drawLargeDots="0"  dotsToDraw="8000"  tint="le.chartfill.tinted.40"  lineWeight="le.lineweight.normal"  lineStyle="le.linestyle.solid" />
           <GraphEnvironment showGrid="0"  showAxes="tnlTNL"  showGates="1"  showFreqOnPlots="1"  showGateNameOnPlots="1"  showMedians="0"  showUncomped="0"  addEventParam="0"  lastYAxisName="" >
             <TextTraits font="SansSerif"  size="12"  name="Labels"  style="plain"  color="#000000"  background="#00ffffff"  just="left" />
             <TextTraits font="SansSerif"  size="12"  name="LayoutGates"  style="plain"  color="#000000"  background="#00ffffff"  just="left" />
             <TextTraits font="SansSerif"  size="10"  name="Numbers"  style="plain"  color="#000000"  background="#00ffffff"  just="left" />
             <TextTraits font="SansSerif"  size="10"  name="Legend"  style="plain"  color="#000000"  background="#00ffffff"  just="left" />
           </GraphEnvironment>
         </Graph>
         <Subpopulations>
           <Population name="Q1: APC-A- , PI-A+"  annotation=""  owningGroup="All Samples"  expanded="1"  sortPriority="10"  count="2791" >
             <Graph smoothing="0"  backColor="#ffffff"  foreColor="#000000"  type="Pseudocolor"  fast="1"  rowCount="10430" >
               <Axis dimension="x"  name="APC-A"  label=""  auto="auto" />
               <Axis dimension="y"  name="PI-A"  label=""  auto="auto" />
               <GraphSettings level="5%"  smoothingHighResolution="1"  contourHighResolution="1"  histogramSmoothingCount="0"  graphResolution="256"  showOutliers="0"  drawLargeDots="0"  dotsToDraw="8000"  tint="le.chartfill.tinted.40"  lineWeight="le.lineweight.normal"  lineStyle="le.linestyle.solid" />
               <GraphEnvironment showGrid="0"  showAxes="tnlTNL"  showGates="1"  showFreqOnPlots="1"  showGateNameOnPlots="1"  showMedians="0"  showUncomped="0"  addEventParam="0"  lastYAxisName="" >
                 <TextTraits font="SansSerif"  size="12"  name="Labels"  style="plain"  color="#000000"  background="#00ffffff"  just="left" />
                 <TextTraits font="SansSerif"  size="12"  name="LayoutGates"  style="plain"  color="#000000"  background="#00ffffff"  just="left" />
                 <TextTraits font="SansSerif"  size="10"  name="Numbers"  style="plain"  color="#000000"  background="#00ffffff"  just="left" />
                 <TextTraits font="SansSerif"  size="10"  name="Legend"  style="plain"  color="#000000"  background="#00ffffff"  just="left" />
                 <WindowPosition x="-9"  y="-9"  width="390"  height="520"  displayed="1"  panelState="" />
               </GraphEnvironment>
             </Graph>
             <Gate gating:id="ID845281229" >
               <gating:RectangleGate eventsInside="1"  annoOffsetX="0"  annoOffsetY="0"  tint="#000000"  isTinted="0"  lineWeight="Normal"  userDefined="1"  percentX="0"  percentY="0" >
                 <gating:dimension gating:max="1131.53680552785" >
                   <data-type:fcs-dimension data-type:name="APC-A" />
                 </gating:dimension>
                 <gating:dimension gating:min="1301.3509729814393" >
                   <data-type:fcs-dimension data-type:name="PI-A" />
                 </gating:dimension>
               </gating:RectangleGate>
             </Gate>
           </Population>
           <Population name="Q2: APC-A+ , PI-A+"  annotation=""  owningGroup="All Samples"  expanded="1"  sortPriority="10"  count="1719" >
             <Graph smoothing="0"  backColor="#ffffff"  foreColor="#000000"  type="Pseudocolor"  fast="1"  rowCount="10430" >
               <Axis dimension="x"  name="APC-A"  label=""  auto="auto" />
               <Axis dimension="y"  name="PI-A"  label=""  auto="auto" />
               <GraphSettings level="5%"  smoothingHighResolution="1"  contourHighResolution="1"  histogramSmoothingCount="0"  graphResolution="256"  showOutliers="0"  drawLargeDots="0"  dotsToDraw="8000"  tint="le.chartfill.tinted.40"  lineWeight="le.lineweight.normal"  lineStyle="le.linestyle.solid" />
               <GraphEnvironment showGrid="0"  showAxes="tnlTNL"  showGates="1"  showFreqOnPlots="1"  showGateNameOnPlots="1"  showMedians="0"  showUncomped="0"  addEventParam="0"  lastYAxisName="" >
                 <TextTraits font="SansSerif"  size="12"  name="Labels"  style="plain"  color="#000000"  background="#00ffffff"  just="left" />
                 <TextTraits font="SansSerif"  size="12"  name="LayoutGates"  style="plain"  color="#000000"  background="#00ffffff"  just="left" />
                 <TextTraits font="SansSerif"  size="10"  name="Numbers"  style="plain"  color="#000000"  background="#00ffffff"  just="left" />
                 <TextTraits font="SansSerif"  size="10"  name="Legend"  style="plain"  color="#000000"  background="#00ffffff"  just="left" />
                 <WindowPosition x="-9"  y="-9"  width="390"  height="520"  displayed="1"  panelState="" />
               </GraphEnvironment>
             </Graph>
             <Gate gating:id="ID1037290898" >
               <gating:RectangleGate eventsInside="1"  annoOffsetX="0"  annoOffsetY="0"  tint="#000000"  isTinted="0"  lineWeight="Normal"  userDefined="1"  percentX="0"  percentY="0" >
                 <gating:dimension gating:min="1131.53680552785" >
                   <data-type:fcs-dimension data-type:name="APC-A" />
                 </gating:dimension>
                 <gating:dimension gating:min="1301.3509729814393" >
                   <data-type:fcs-dimension data-type:name="PI-A" />
                 </gating:dimension>
               </gating:RectangleGate>
             </Gate>
           </Population>
           <Population name="Q3: APC-A+ , PI-A-"  annotation=""  owningGroup="All Samples"  expanded="1"  sortPriority="10"  count="1391" >
             <Graph smoothing="0"  backColor="#ffffff"  foreColor="#000000"  type="Pseudocolor"  fast="1"  rowCount="10430" >
               <Axis dimension="x"  name="APC-A"  label=""  auto="auto" />
               <Axis dimension="y"  name="PI-A"  label=""  auto="auto" />
               <GraphSettings level="5%"  smoothingHighResolution="1"  contourHighResolution="1"  histogramSmoothingCount="0"  graphResolution="256"  showOutliers="0"  drawLargeDots="0"  dotsToDraw="8000"  tint="le.chartfill.tinted.40"  lineWeight="le.lineweight.normal"  lineStyle="le.linestyle.solid" />
               <GraphEnvironment showGrid="0"  showAxes="tnlTNL"  showGates="1"  showFreqOnPlots="1"  showGateNameOnPlots="1"  showMedians="0"  showUncomped="0"  addEventParam="0"  lastYAxisName="" >
                 <TextTraits font="SansSerif"  size="12"  name="Labels"  style="plain"  color="#000000"  background="#00ffffff"  just="left" />
                 <TextTraits font="SansSerif"  size="12"  name="LayoutGates"  style="plain"  color="#000000"  background="#00ffffff"  just="left" />
                 <TextTraits font="SansSerif"  size="10"  name="Numbers"  style="plain"  color="#000000"  background="#00ffffff"  just="left" />
                 <TextTraits font="SansSerif"  size="10"  name="Legend"  style="plain"  color="#000000"  background="#00ffffff"  just="left" />
                 <WindowPosition x="-9"  y="-9"  width="390"  height="520"  displayed="1"  panelState="" />
               </GraphEnvironment>
             </Graph>
             <Gate gating:id="ID475876340" >
               <gating:RectangleGate eventsInside="1"  annoOffsetX="0"  annoOffsetY="0"  tint="#000000"  isTinted="0"  lineWeight="Normal"  userDefined="1"  percentX="0"  percentY="0" >
                 <gating:dimension gating:min="1131.53680552785" >
                   <data-type:fcs-dimension data-type:name="APC-A" />
                 </gating:dimension>
                 <gating:dimension gating:max="1301.3509729814393" >
                   <data-type:fcs-dimension data-type:name="PI-A" />
                 </gating:dimension>
               </gating:RectangleGate>
             </Gate>
           </Population>
           <Population name="Q4: APC-A- , PI-A-"  annotation=""  owningGroup="All Samples"  expanded="1"  sortPriority="10"  count="4529" >
             <Graph smoothing="0"  backColor="#ffffff"  foreColor="#000000"  type="Pseudocolor"  fast="1"  rowCount="10430" >
               <Axis dimension="x"  name="APC-A"  label=""  auto="auto" />
               <Axis dimension="y"  name="PI-A"  label=""  auto="auto" />
               <GraphSettings level="5%"  smoothingHighResolution="1"  contourHighResolution="1"  histogramSmoothingCount="0"  graphResolution="256"  showOutliers="0"  drawLargeDots="0"  dotsToDraw="8000"  tint="le.chartfill.tinted.40"  lineWeight="le.lineweight.normal"  lineStyle="le.linestyle.solid" />
               <GraphEnvironment showGrid="0"  showAxes="tnlTNL"  showGates="1"  showFreqOnPlots="1"  showGateNameOnPlots="1"  showMedians="0"  showUncomped="0"  addEventParam="0"  lastYAxisName="" >
                 <TextTraits font="SansSerif"  size="12"  name="Labels"  style="plain"  color="#000000"  background="#00ffffff"  just="left" />
                 <TextTraits font="SansSerif"  size="12"  name="LayoutGates"  style="plain"  color="#000000"  background="#00ffffff"  just="left" />
                 <TextTraits font="SansSerif"  size="10"  name="Numbers"  style="plain"  color="#000000"  background="#00ffffff"  just="left" />
                 <TextTraits font="SansSerif"  size="10"  name="Legend"  style="plain"  color="#000000"  background="#00ffffff"  just="left" />
                 <WindowPosition x="-9"  y="-9"  width="390"  height="520"  displayed="1"  panelState="" />
               </GraphEnvironment>
             </Graph>
             <Gate gating:id="ID824544952" >
               <gating:RectangleGate eventsInside="1"  annoOffsetX="0"  annoOffsetY="0"  tint="#000000"  isTinted="0"  lineWeight="Normal"  userDefined="1"  percentX="0"  percentY="0" >
                 <gating:dimension gating:max="1131.53680552785" >
                   <data-type:fcs-dimension data-type:name="APC-A" />
                 </gating:dimension>
                 <gating:dimension gating:max="1301.3509729814393" >
                   <data-type:fcs-dimension data-type:name="PI-A" />
                 </gating:dimension>
               </gating:RectangleGate>
             </Gate>
           </Population>
         </Subpopulations>
       </SampleNode>
     </Sample>
     <Sample>
       <DataSet uri="file:/C:/Users/Administrator/Desktop/新建文件夹%20(3)/PLC/PLC%20shNC%20Le%20(3).fcs"  sampleID="16" />
       <Transformations>
         <transforms:linear transforms:minRange="0"  transforms:maxRange="262144"  gain="1" >
           <data-type:parameter data-type:name="FSC-A" />
         </transforms:linear>
         <transforms:linear transforms:minRange="0"  transforms:maxRange="262144"  gain="1" >
           <data-type:parameter data-type:name="SSC-A" />
         </transforms:linear>
         <transforms:log transforms:offset="1"  transforms:decades="5.418539922" >
           <data-type:parameter data-type:name="FITC-A" />
         </transforms:log>
         <transforms:log transforms:offset="1"  transforms:decades="5.418539922" >
           <data-type:parameter data-type:name="FITC-H" />
         </transforms:log>
         <transforms:log transforms:offset="1"  transforms:decades="5.418539922" >
           <data-type:parameter data-type:name="PI-A" />
         </transforms:log>
         <transforms:log transforms:offset="1"  transforms:decades="5.418539922" >
           <data-type:parameter data-type:name="PI-H" />
         </transforms:log>
         <transforms:log transforms:offset="1"  transforms:decades="5.418539922" >
           <data-type:parameter data-type:name="APC-A" />
         </transforms:log>
         <transforms:log transforms:offset="1"  transforms:decades="5.418539922" >
           <data-type:parameter data-type:name="APC-H" />
         </transforms:log>
         <transforms:linear transforms:minRange="0"  transforms:maxRange="128"  gain="1" >
           <data-type:parameter data-type:name="Time" />
         </transforms:linear>
       </Transformations>
       <Keywords>
         <Keyword name="CST REGULATORY STATUS"  value="RUO Performance Check" />
         <Keyword name="CST PERFORMANCE EXPIRED"  value="2017-12-28T15:56:00+08:00" />
         <Keyword name="CST BEADS EXPIRED"  value="False" />
         <Keyword name="CST BASELINE DATE"  value="2017-12-27T15:50:41+08:00" />
         <Keyword name="CST SETUP DATE"  value="2017-12-27T15:56:00+08:00" />
         <Keyword name="CYTOMETER CONFIG CREATE DATE"  value="2017-02-13T11:04:11+08:00" />
         <Keyword name="CYTOMETER CONFIG NAME"  value="4-Blue 3-Red 5-Violet" />
         <Keyword name="CST BEADS LOT ID"  value="70466" />
         <Keyword name="CST SETUP STATUS"  value="SUCCESS" />
         <Keyword name="P9MS"  value="0" />
         <Keyword name="P9BS"  value="0" />
         <Keyword name="$P9G"  value="0.01" />
         <Keyword name="$P9E"  value="0,0" />
         <Keyword name="$P9B"  value="32" />
         <Keyword name="$P9R"  value="262144" />
         <Keyword name="$P9N"  value="Time" />
         <Keyword name="P8MS"  value="0" />
         <Keyword name="P8BS"  value="0" />
         <Keyword name="P8DISPLAY"  value="LOG" />
         <Keyword name="$P8G"  value="1.0" />
         <Keyword name="$P8V"  value="700" />
         <Keyword name="$P8E"  value="0,0" />
         <Keyword name="$P8B"  value="32" />
         <Keyword name="$P8R"  value="262144" />
         <Keyword name="$P8N"  value="APC-H" />
         <Keyword name="P7MS"  value="0" />
         <Keyword name="P7BS"  value="54" />
         <Keyword name="P7DISPLAY"  value="LOG" />
         <Keyword name="$P7G"  value="1.0" />
         <Keyword name="$P7V"  value="700" />
         <Keyword name="$P7E"  value="0,0" />
         <Keyword name="$P7B"  value="32" />
         <Keyword name="$P7R"  value="262144" />
         <Keyword name="$P7N"  value="APC-A" />
         <Keyword name="P6MS"  value="0" />
         <Keyword name="P6BS"  value="0" />
         <Keyword name="P6DISPLAY"  value="LOG" />
         <Keyword name="$P6G"  value="1.0" />
         <Keyword name="$P6V"  value="450" />
         <Keyword name="$P6E"  value="0,0" />
         <Keyword name="$P6B"  value="32" />
         <Keyword name="$P6R"  value="262144" />
         <Keyword name="$P6N"  value="PI-H" />
         <Keyword name="P5MS"  value="0" />
         <Keyword name="P5BS"  value="50" />
         <Keyword name="P5DISPLAY"  value="LOG" />
         <Keyword name="$P5G"  value="1.0" />
         <Keyword name="$P5V"  value="450" />
         <Keyword name="$P5E"  value="0,0" />
         <Keyword name="$P5B"  value="32" />
         <Keyword name="$P5R"  value="262144" />
         <Keyword name="$P5N"  value="PI-A" />
         <Keyword name="P4MS"  value="0" />
         <Keyword name="P4BS"  value="0" />
         <Keyword name="P4DISPLAY"  value="LOG" />
         <Keyword name="$P4G"  value="1.0" />
         <Keyword name="$P4V"  value="200" />
         <Keyword name="$P4E"  value="0,0" />
         <Keyword name="$P4B"  value="32" />
         <Keyword name="$P4R"  value="262144" />
         <Keyword name="$P4N"  value="FITC-H" />
         <Keyword name="P3MS"  value="0" />
         <Keyword name="P3BS"  value="96" />
         <Keyword name="P3DISPLAY"  value="LOG" />
         <Keyword name="$P3G"  value="1.0" />
         <Keyword name="$P3V"  value="200" />
         <Keyword name="$P3E"  value="0,0" />
         <Keyword name="$P3B"  value="32" />
         <Keyword name="$P3R"  value="262144" />
         <Keyword name="$P3N"  value="FITC-A" />
         <Keyword name="P2MS"  value="0" />
         <Keyword name="P2BS"  value="0" />
         <Keyword name="P2DISPLAY"  value="LIN" />
         <Keyword name="$P2G"  value="1.0" />
         <Keyword name="$P2V"  value="275" />
         <Keyword name="$P2E"  value="0,0" />
         <Keyword name="$P2B"  value="32" />
         <Keyword name="$P2R"  value="262144" />
         <Keyword name="$P2N"  value="SSC-A" />
         <Keyword name="P1MS"  value="0" />
         <Keyword name="P1BS"  value="0" />
         <Keyword name="P1DISPLAY"  value="LIN" />
         <Keyword name="$P1G"  value="1.0" />
         <Keyword name="$P1V"  value="370" />
         <Keyword name="$P1E"  value="0,0" />
         <Keyword name="$P1B"  value="32" />
         <Keyword name="$P1R"  value="262144" />
         <Keyword name="$P1N"  value="FSC-A" />
         <Keyword name="THRESHOLD"  value="FSC,5000" />
         <Keyword name="APPLY COMPENSATION"  value="TRUE" />
         <Keyword name="SPILL"  value="3,FITC-A,PI-A,APC-A,1,0,0,0,1,0,0,0,1" />
         <Keyword name="$TIMESTEP"  value="0.01" />
         <Keyword name="LASER3ASF"  value="0.77" />
         <Keyword name="LASER3DELAY"  value="31.42" />
         <Keyword name="LASER3NAME"  value="Violet" />
         <Keyword name="LASER2ASF"  value="0.63" />
         <Keyword name="LASER2DELAY"  value="65.63" />
         <Keyword name="LASER2NAME"  value="Red" />
         <Keyword name="LASER1ASF"  value="0.73" />
         <Keyword name="LASER1DELAY"  value="0.00" />
         <Keyword name="LASER1NAME"  value="Blue" />
         <Keyword name="$INST"  value=" " />
         <Keyword name="AUTOBS"  value="TRUE" />
         <Keyword name="FSC ASF"  value="0.62" />
         <Keyword name="$OP"  value="Administrator" />
         <Keyword name="EXPORT TIME"  value="15-JUN-2021-16:33:07" />
         <Keyword name="EXPORT USER NAME"  value="Administrator" />
         <Keyword name="WINDOW EXTENSION"  value="10.00" />
         <Keyword name="CYTNUM"  value="1" />
         <Keyword name="SETTINGS"  value="Cytometer" />
         <Keyword name="$CYT"  value="FACSCelesta" />
         <Keyword name="$ETIM"  value="17:10:25" />
         <Keyword name="$BTIM"  value="17:10:06" />
         <Keyword name="$DATE"  value="07-APR-2022" />
         <Keyword name="GUID"  value="27be93a1-f41b-4d9f-b888-ef1a4a226163" />
         <Keyword name="EXPERIMENT NAME"  value="411 diaowang" />
         <Keyword name="$SRC"  value="2022-4-7" />
         <Keyword name="TUBE NAME"  value="PLC  nc LE_001" />
         <Keyword name="CREATOR"  value="BD FACSDiva Software Version 8.0.1.1" />
         <Keyword name="$NEXTDATA"  value="0" />
         <Keyword name="$DATATYPE"  value="F" />
         <Keyword name="$BYTEORD"  value="4,3,2,1" />
         <Keyword name="$MODE"  value="L" />
         <Keyword name="$PAR"  value="9" />
         <Keyword name="$TOT"  value="10288              " />
         <Keyword name="$SYS"  value="Windows 7 6.1" />
         <Keyword name="$FIL"  value="2022-4-7_PLC  nc LE_001_024.fcs" />
         <Keyword name="$ENDDATA"  value="372608             " />
         <Keyword name="$BEGINDATA"  value="2241" />
         <Keyword name="$ENDSTEXT"  value="0" />
         <Keyword name="$BEGINSTEXT"  value="0" />
         <Keyword name="$ENDANALYSIS"  value="0" />
         <Keyword name="$BEGINANALYSIS"  value="0" />
         <Keyword name="FJ_FCS_VERSION"  value="3" />
         <Keyword name="$P1S"  value="" />
         <Keyword name="$P2S"  value="" />
         <Keyword name="$P3S"  value="" />
         <Keyword name="$P4S"  value="" />
         <Keyword name="$P5S"  value="" />
         <Keyword name="$P6S"  value="" />
         <Keyword name="$P7S"  value="" />
         <Keyword name="$P8S"  value="" />
         <Keyword name="$P9S"  value="" />
       </Keywords>
       <SampleNode name="2022-4-7_PLC  nc LE_001_024.fcs"  annotation=""  owningGroup=""  expanded="1"  sortPriority="10"  count="10288"  sampleID="16" >
         <Graph smoothing="0"  backColor="#ffffff"  foreColor="#000000"  type="Pseudocolor"  fast="1"  rowCount="10288" >
           <Axis dimension="x"  name="FSC-A"  label=""  auto="auto" />
           <Axis dimension="y"  name="SSC-A"  label=""  auto="auto" />
           <GraphSettings level="5%"  smoothingHighResolution="1"  contourHighResolution="1"  histogramSmoothingCount="0"  graphResolution="256"  showOutliers="0"  drawLargeDots="0"  dotsToDraw="8000"  tint="le.chartfill.tinted.40"  lineWeight="le.lineweight.normal"  lineStyle="le.linestyle.solid" />
           <GraphEnvironment showGrid="0"  showAxes="tnlTNL"  showGates="1"  showFreqOnPlots="1"  showGateNameOnPlots="1"  showMedians="0"  showUncomped="0"  addEventParam="0"  lastYAxisName="" >
             <TextTraits font="SansSerif"  size="12"  name="Labels"  style="plain"  color="#000000"  background="#00ffffff"  just="left" />
             <TextTraits font="SansSerif"  size="12"  name="LayoutGates"  style="plain"  color="#000000"  background="#00ffffff"  just="left" />
             <TextTraits font="SansSerif"  size="10"  name="Numbers"  style="plain"  color="#000000"  background="#00ffffff"  just="left" />
             <TextTraits font="SansSerif"  size="10"  name="Legend"  style="plain"  color="#000000"  background="#00ffffff"  just="left" />
           </GraphEnvironment>
         </Graph>
         <Subpopulations>
           <Population name="Q1: APC-A- , PI-A+"  annotation=""  owningGroup="All Samples"  expanded="1"  sortPriority="10"  count="2436" >
             <Graph smoothing="0"  backColor="#ffffff"  foreColor="#000000"  type="Pseudocolor"  fast="1"  rowCount="10288" >
               <Axis dimension="x"  name="APC-A"  label=""  auto="auto" />
               <Axis dimension="y"  name="PI-A"  label=""  auto="auto" />
               <GraphSettings level="5%"  smoothingHighResolution="1"  contourHighResolution="1"  histogramSmoothingCount="0"  graphResolution="256"  showOutliers="0"  drawLargeDots="0"  dotsToDraw="8000"  tint="le.chartfill.tinted.40"  lineWeight="le.lineweight.normal"  lineStyle="le.linestyle.solid" />
               <GraphEnvironment showGrid="0"  showAxes="tnlTNL"  showGates="1"  showFreqOnPlots="1"  showGateNameOnPlots="1"  showMedians="0"  showUncomped="0"  addEventParam="0"  lastYAxisName="" >
                 <TextTraits font="SansSerif"  size="12"  name="Labels"  style="plain"  color="#000000"  background="#00ffffff"  just="left" />
                 <TextTraits font="SansSerif"  size="12"  name="LayoutGates"  style="plain"  color="#000000"  background="#00ffffff"  just="left" />
                 <TextTraits font="SansSerif"  size="10"  name="Numbers"  style="plain"  color="#000000"  background="#00ffffff"  just="left" />
                 <TextTraits font="SansSerif"  size="10"  name="Legend"  style="plain"  color="#000000"  background="#00ffffff"  just="left" />
                 <WindowPosition x="-9"  y="-9"  width="390"  height="520"  displayed="1"  panelState="" />
               </GraphEnvironment>
             </Graph>
             <Gate gating:id="ID7120908" >
               <gating:RectangleGate eventsInside="1"  annoOffsetX="0"  annoOffsetY="0"  tint="#000000"  isTinted="0"  lineWeight="Normal"  userDefined="1"  percentX="0"  percentY="0" >
                 <gating:dimension gating:max="1131.53680552785" >
                   <data-type:fcs-dimension data-type:name="APC-A" />
                 </gating:dimension>
                 <gating:dimension gating:min="1301.3509729814393" >
                   <data-type:fcs-dimension data-type:name="PI-A" />
                 </gating:dimension>
               </gating:RectangleGate>
             </Gate>
           </Population>
           <Population name="Q2: APC-A+ , PI-A+"  annotation=""  owningGroup="All Samples"  expanded="1"  sortPriority="10"  count="2453" >
             <Graph smoothing="0"  backColor="#ffffff"  foreColor="#000000"  type="Pseudocolor"  fast="1"  rowCount="10288" >
               <Axis dimension="x"  name="APC-A"  label=""  auto="auto" />
               <Axis dimension="y"  name="PI-A"  label=""  auto="auto" />
               <GraphSettings level="5%"  smoothingHighResolution="1"  contourHighResolution="1"  histogramSmoothingCount="0"  graphResolution="256"  showOutliers="0"  drawLargeDots="0"  dotsToDraw="8000"  tint="le.chartfill.tinted.40"  lineWeight="le.lineweight.normal"  lineStyle="le.linestyle.solid" />
               <GraphEnvironment showGrid="0"  showAxes="tnlTNL"  showGates="1"  showFreqOnPlots="1"  showGateNameOnPlots="1"  showMedians="0"  showUncomped="0"  addEventParam="0"  lastYAxisName="" >
                 <TextTraits font="SansSerif"  size="12"  name="Labels"  style="plain"  color="#000000"  background="#00ffffff"  just="left" />
                 <TextTraits font="SansSerif"  size="12"  name="LayoutGates"  style="plain"  color="#000000"  background="#00ffffff"  just="left" />
                 <TextTraits font="SansSerif"  size="10"  name="Numbers"  style="plain"  color="#000000"  background="#00ffffff"  just="left" />
                 <TextTraits font="SansSerif"  size="10"  name="Legend"  style="plain"  color="#000000"  background="#00ffffff"  just="left" />
                 <WindowPosition x="-9"  y="-9"  width="390"  height="520"  displayed="1"  panelState="" />
               </GraphEnvironment>
             </Graph>
             <Gate gating:id="ID1569500171" >
               <gating:RectangleGate eventsInside="1"  annoOffsetX="0"  annoOffsetY="0"  tint="#000000"  isTinted="0"  lineWeight="Normal"  userDefined="1"  percentX="0"  percentY="0" >
                 <gating:dimension gating:min="1131.53680552785" >
                   <data-type:fcs-dimension data-type:name="APC-A" />
                 </gating:dimension>
                 <gating:dimension gating:min="1301.3509729814393" >
                   <data-type:fcs-dimension data-type:name="PI-A" />
                 </gating:dimension>
               </gating:RectangleGate>
             </Gate>
           </Population>
           <Population name="Q3: APC-A+ , PI-A-"  annotation=""  owningGroup="All Samples"  expanded="1"  sortPriority="10"  count="1862" >
             <Graph smoothing="0"  backColor="#ffffff"  foreColor="#000000"  type="Pseudocolor"  fast="1"  rowCount="10288" >
               <Axis dimension="x"  name="APC-A"  label=""  auto="auto" />
               <Axis dimension="y"  name="PI-A"  label=""  auto="auto" />
               <GraphSettings level="5%"  smoothingHighResolution="1"  contourHighResolution="1"  histogramSmoothingCount="0"  graphResolution="256"  showOutliers="0"  drawLargeDots="0"  dotsToDraw="8000"  tint="le.chartfill.tinted.40"  lineWeight="le.lineweight.normal"  lineStyle="le.linestyle.solid" />
               <GraphEnvironment showGrid="0"  showAxes="tnlTNL"  showGates="1"  showFreqOnPlots="1"  showGateNameOnPlots="1"  showMedians="0"  showUncomped="0"  addEventParam="0"  lastYAxisName="" >
                 <TextTraits font="SansSerif"  size="12"  name="Labels"  style="plain"  color="#000000"  background="#00ffffff"  just="left" />
                 <TextTraits font="SansSerif"  size="12"  name="LayoutGates"  style="plain"  color="#000000"  background="#00ffffff"  just="left" />
                 <TextTraits font="SansSerif"  size="10"  name="Numbers"  style="plain"  color="#000000"  background="#00ffffff"  just="left" />
                 <TextTraits font="SansSerif"  size="10"  name="Legend"  style="plain"  color="#000000"  background="#00ffffff"  just="left" />
                 <WindowPosition x="-9"  y="-9"  width="390"  height="520"  displayed="1"  panelState="" />
               </GraphEnvironment>
             </Graph>
             <Gate gating:id="ID1047737896" >
               <gating:RectangleGate eventsInside="1"  annoOffsetX="0"  annoOffsetY="0"  tint="#000000"  isTinted="0"  lineWeight="Normal"  userDefined="1"  percentX="0"  percentY="0" >
                 <gating:dimension gating:min="1131.53680552785" >
                   <data-type:fcs-dimension data-type:name="APC-A" />
                 </gating:dimension>
                 <gating:dimension gating:max="1301.3509729814393" >
                   <data-type:fcs-dimension data-type:name="PI-A" />
                 </gating:dimension>
               </gating:RectangleGate>
             </Gate>
           </Population>
           <Population name="Q4: APC-A- , PI-A-"  annotation=""  owningGroup="All Samples"  expanded="1"  sortPriority="10"  count="3537" >
             <Graph smoothing="0"  backColor="#ffffff"  foreColor="#000000"  type="Pseudocolor"  fast="1"  rowCount="10288" >
               <Axis dimension="x"  name="APC-A"  label=""  auto="auto" />
               <Axis dimension="y"  name="PI-A"  label=""  auto="auto" />
               <GraphSettings level="5%"  smoothingHighResolution="1"  contourHighResolution="1"  histogramSmoothingCount="0"  graphResolution="256"  showOutliers="0"  drawLargeDots="0"  dotsToDraw="8000"  tint="le.chartfill.tinted.40"  lineWeight="le.lineweight.normal"  lineStyle="le.linestyle.solid" />
               <GraphEnvironment showGrid="0"  showAxes="tnlTNL"  showGates="1"  showFreqOnPlots="1"  showGateNameOnPlots="1"  showMedians="0"  showUncomped="0"  addEventParam="0"  lastYAxisName="" >
                 <TextTraits font="SansSerif"  size="12"  name="Labels"  style="plain"  color="#000000"  background="#00ffffff"  just="left" />
                 <TextTraits font="SansSerif"  size="12"  name="LayoutGates"  style="plain"  color="#000000"  background="#00ffffff"  just="left" />
                 <TextTraits font="SansSerif"  size="10"  name="Numbers"  style="plain"  color="#000000"  background="#00ffffff"  just="left" />
                 <TextTraits font="SansSerif"  size="10"  name="Legend"  style="plain"  color="#000000"  background="#00ffffff"  just="left" />
                 <WindowPosition x="-9"  y="-9"  width="390"  height="520"  displayed="1"  panelState="" />
               </GraphEnvironment>
             </Graph>
             <Gate gating:id="ID2112396319" >
               <gating:RectangleGate eventsInside="1"  annoOffsetX="0"  annoOffsetY="0"  tint="#000000"  isTinted="0"  lineWeight="Normal"  userDefined="1"  percentX="0"  percentY="0" >
                 <gating:dimension gating:max="1131.53680552785" >
                   <data-type:fcs-dimension data-type:name="APC-A" />
                 </gating:dimension>
                 <gating:dimension gating:max="1301.3509729814393" >
                   <data-type:fcs-dimension data-type:name="PI-A" />
                 </gating:dimension>
               </gating:RectangleGate>
             </Gate>
           </Population>
         </Subpopulations>
       </SampleNode>
     </Sample>
     <Sample>
       <DataSet uri="file:/C:/Users/Administrator/Desktop/新建文件夹%20(3)/PLC/PLC%20shFBXO9%231%20(1).fcs"  sampleID="3" />
       <Transformations>
         <transforms:linear transforms:minRange="0"  transforms:maxRange="262144"  gain="1" >
           <data-type:parameter data-type:name="FSC-A" />
         </transforms:linear>
         <transforms:linear transforms:minRange="0"  transforms:maxRange="262144"  gain="1" >
           <data-type:parameter data-type:name="SSC-A" />
         </transforms:linear>
         <transforms:log transforms:offset="1"  transforms:decades="5.418539922" >
           <data-type:parameter data-type:name="FITC-A" />
         </transforms:log>
         <transforms:log transforms:offset="1"  transforms:decades="5.418539922" >
           <data-type:parameter data-type:name="FITC-H" />
         </transforms:log>
         <transforms:log transforms:offset="1"  transforms:decades="5.418539922" >
           <data-type:parameter data-type:name="PI-A" />
         </transforms:log>
         <transforms:log transforms:offset="1"  transforms:decades="5.418539922" >
           <data-type:parameter data-type:name="PI-H" />
         </transforms:log>
         <transforms:log transforms:offset="1"  transforms:decades="5.418539922" >
           <data-type:parameter data-type:name="APC-A" />
         </transforms:log>
         <transforms:log transforms:offset="1"  transforms:decades="5.418539922" >
           <data-type:parameter data-type:name="APC-H" />
         </transforms:log>
         <transforms:linear transforms:minRange="0"  transforms:maxRange="128"  gain="1" >
           <data-type:parameter data-type:name="Time" />
         </transforms:linear>
       </Transformations>
       <Keywords>
         <Keyword name="CST REGULATORY STATUS"  value="RUO Performance Check" />
         <Keyword name="CST PERFORMANCE EXPIRED"  value="2017-12-28T15:56:00+08:00" />
         <Keyword name="CST BEADS EXPIRED"  value="False" />
         <Keyword name="CST BASELINE DATE"  value="2017-12-27T15:50:41+08:00" />
         <Keyword name="CST SETUP DATE"  value="2017-12-27T15:56:00+08:00" />
         <Keyword name="CYTOMETER CONFIG CREATE DATE"  value="2017-02-13T11:04:11+08:00" />
         <Keyword name="CYTOMETER CONFIG NAME"  value="4-Blue 3-Red 5-Violet" />
         <Keyword name="CST BEADS LOT ID"  value="70466" />
         <Keyword name="CST SETUP STATUS"  value="SUCCESS" />
         <Keyword name="P9MS"  value="0" />
         <Keyword name="P9BS"  value="0" />
         <Keyword name="$P9G"  value="0.01" />
         <Keyword name="$P9E"  value="0,0" />
         <Keyword name="$P9B"  value="32" />
         <Keyword name="$P9R"  value="262144" />
         <Keyword name="$P9N"  value="Time" />
         <Keyword name="P8MS"  value="0" />
         <Keyword name="P8BS"  value="0" />
         <Keyword name="P8DISPLAY"  value="LOG" />
         <Keyword name="$P8G"  value="1.0" />
         <Keyword name="$P8V"  value="550" />
         <Keyword name="$P8E"  value="0,0" />
         <Keyword name="$P8B"  value="32" />
         <Keyword name="$P8R"  value="262144" />
         <Keyword name="$P8N"  value="APC-H" />
         <Keyword name="P7MS"  value="0" />
         <Keyword name="P7BS"  value="59" />
         <Keyword name="P7DISPLAY"  value="LOG" />
         <Keyword name="$P7G"  value="1.0" />
         <Keyword name="$P7V"  value="550" />
         <Keyword name="$P7E"  value="0,0" />
         <Keyword name="$P7B"  value="32" />
         <Keyword name="$P7R"  value="262144" />
         <Keyword name="$P7N"  value="APC-A" />
         <Keyword name="P6MS"  value="0" />
         <Keyword name="P6BS"  value="0" />
         <Keyword name="P6DISPLAY"  value="LOG" />
         <Keyword name="$P6G"  value="1.0" />
         <Keyword name="$P6V"  value="450" />
         <Keyword name="$P6E"  value="0,0" />
         <Keyword name="$P6B"  value="32" />
         <Keyword name="$P6R"  value="262144" />
         <Keyword name="$P6N"  value="PI-H" />
         <Keyword name="P5MS"  value="0" />
         <Keyword name="P5BS"  value="32" />
         <Keyword name="P5DISPLAY"  value="LOG" />
         <Keyword name="$P5G"  value="1.0" />
         <Keyword name="$P5V"  value="450" />
         <Keyword name="$P5E"  value="0,0" />
         <Keyword name="$P5B"  value="32" />
         <Keyword name="$P5R"  value="262144" />
         <Keyword name="$P5N"  value="PI-A" />
         <Keyword name="P4MS"  value="0" />
         <Keyword name="P4BS"  value="0" />
         <Keyword name="P4DISPLAY"  value="LOG" />
         <Keyword name="$P4G"  value="1.0" />
         <Keyword name="$P4V"  value="200" />
         <Keyword name="$P4E"  value="0,0" />
         <Keyword name="$P4B"  value="32" />
         <Keyword name="$P4R"  value="262144" />
         <Keyword name="$P4N"  value="FITC-H" />
         <Keyword name="P3MS"  value="0" />
         <Keyword name="P3BS"  value="56" />
         <Keyword name="P3DISPLAY"  value="LOG" />
         <Keyword name="$P3G"  value="1.0" />
         <Keyword name="$P3V"  value="200" />
         <Keyword name="$P3E"  value="0,0" />
         <Keyword name="$P3B"  value="32" />
         <Keyword name="$P3R"  value="262144" />
         <Keyword name="$P3N"  value="FITC-A" />
         <Keyword name="P2MS"  value="0" />
         <Keyword name="P2BS"  value="0" />
         <Keyword name="P2DISPLAY"  value="LIN" />
         <Keyword name="$P2G"  value="1.0" />
         <Keyword name="$P2V"  value="275" />
         <Keyword name="$P2E"  value="0,0" />
         <Keyword name="$P2B"  value="32" />
         <Keyword name="$P2R"  value="262144" />
         <Keyword name="$P2N"  value="SSC-A" />
         <Keyword name="P1MS"  value="0" />
         <Keyword name="P1BS"  value="0" />
         <Keyword name="P1DISPLAY"  value="LIN" />
         <Keyword name="$P1G"  value="1.0" />
         <Keyword name="$P1V"  value="370" />
         <Keyword name="$P1E"  value="0,0" />
         <Keyword name="$P1B"  value="32" />
         <Keyword name="$P1R"  value="262144" />
         <Keyword name="$P1N"  value="FSC-A" />
         <Keyword name="THRESHOLD"  value="FSC,5000" />
         <Keyword name="APPLY COMPENSATION"  value="TRUE" />
         <Keyword name="SPILL"  value="3,FITC-A,PI-A,APC-A,1,0,0,0,1,0,0,0,1" />
         <Keyword name="$TIMESTEP"  value="0.01" />
         <Keyword name="LASER3ASF"  value="0.77" />
         <Keyword name="LASER3DELAY"  value="31.42" />
         <Keyword name="LASER3NAME"  value="Violet" />
         <Keyword name="LASER2ASF"  value="0.63" />
         <Keyword name="LASER2DELAY"  value="65.63" />
         <Keyword name="LASER2NAME"  value="Red" />
         <Keyword name="LASER1ASF"  value="0.73" />
         <Keyword name="LASER1DELAY"  value="0.00" />
         <Keyword name="LASER1NAME"  value="Blue" />
         <Keyword name="$INST"  value=" " />
         <Keyword name="AUTOBS"  value="TRUE" />
         <Keyword name="FSC ASF"  value="0.62" />
         <Keyword name="$OP"  value="Administrator" />
         <Keyword name="EXPORT TIME"  value="15-JUN-2021-16:33:07" />
         <Keyword name="EXPORT USER NAME"  value="Administrator" />
         <Keyword name="WINDOW EXTENSION"  value="10.00" />
         <Keyword name="CYTNUM"  value="1" />
         <Keyword name="SETTINGS"  value="Cytometer" />
         <Keyword name="$CYT"  value="FACSCelesta" />
         <Keyword name="$ETIM"  value="17:32:34" />
         <Keyword name="$BTIM"  value="17:31:12" />
         <Keyword name="$DATE"  value="07-APR-2022" />
         <Keyword name="GUID"  value="4a54e4f1-972b-4eb4-97be-7460e3435c8e" />
         <Keyword name="EXPERIMENT NAME"  value="411 diaowang" />
         <Keyword name="$SRC"  value="2022-4-7" />
         <Keyword name="TUBE NAME"  value="PLC a_002" />
         <Keyword name="CREATOR"  value="BD FACSDiva Software Version 8.0.1.1" />
         <Keyword name="$NEXTDATA"  value="0" />
         <Keyword name="$DATATYPE"  value="F" />
         <Keyword name="$BYTEORD"  value="4,3,2,1" />
         <Keyword name="$MODE"  value="L" />
         <Keyword name="$PAR"  value="9" />
         <Keyword name="$TOT"  value="10209              " />
         <Keyword name="$SYS"  value="Windows 7 6.1" />
         <Keyword name="$FIL"  value="2022-4-7_PLC a_002_035.fcs" />
         <Keyword name="$ENDDATA"  value="369754             " />
         <Keyword name="$BEGINDATA"  value="2231" />
         <Keyword name="$ENDSTEXT"  value="0" />
         <Keyword name="$BEGINSTEXT"  value="0" />
         <Keyword name="$ENDANALYSIS"  value="0" />
         <Keyword name="$BEGINANALYSIS"  value="0" />
         <Keyword name="FJ_FCS_VERSION"  value="3" />
         <Keyword name="$P1S"  value="" />
         <Keyword name="$P2S"  value="" />
         <Keyword name="$P3S"  value="" />
         <Keyword name="$P4S"  value="" />
         <Keyword name="$P5S"  value="" />
         <Keyword name="$P6S"  value="" />
         <Keyword name="$P7S"  value="" />
         <Keyword name="$P8S"  value="" />
         <Keyword name="$P9S"  value="" />
       </Keywords>
       <SampleNode name="2022-4-7_PLC a_002_035.fcs"  annotation=""  owningGroup=""  expanded="1"  sortPriority="10"  count="10209"  sampleID="3" >
         <Graph smoothing="0"  backColor="#ffffff"  foreColor="#000000"  type="Pseudocolor"  fast="1"  rowCount="10209" >
           <Axis dimension="x"  name="FSC-A"  label=""  auto="auto" />
           <Axis dimension="y"  name="SSC-A"  label=""  auto="auto" />
           <GraphSettings level="5%"  smoothingHighResolution="1"  contourHighResolution="1"  histogramSmoothingCount="0"  graphResolution="256"  showOutliers="0"  drawLargeDots="0"  dotsToDraw="8000"  tint="le.chartfill.tinted.40"  lineWeight="le.lineweight.normal"  lineStyle="le.linestyle.solid" />
           <GraphEnvironment showGrid="0"  showAxes="tnlTNL"  showGates="1"  showFreqOnPlots="1"  showGateNameOnPlots="1"  showMedians="0"  showUncomped="0"  addEventParam="0"  lastYAxisName="" >
             <TextTraits font="SansSerif"  size="12"  name="Labels"  style="plain"  color="#000000"  background="#00ffffff"  just="left" />
             <TextTraits font="SansSerif"  size="12"  name="LayoutGates"  style="plain"  color="#000000"  background="#00ffffff"  just="left" />
             <TextTraits font="SansSerif"  size="10"  name="Numbers"  style="plain"  color="#000000"  background="#00ffffff"  just="left" />
             <TextTraits font="SansSerif"  size="10"  name="Legend"  style="plain"  color="#000000"  background="#00ffffff"  just="left" />
           </GraphEnvironment>
         </Graph>
         <Subpopulations>
           <Population name="Q1: APC-A- , PI-A+"  annotation=""  owningGroup="All Samples"  expanded="1"  sortPriority="10"  count="1750" >
             <Graph smoothing="0"  backColor="#ffffff"  foreColor="#000000"  type="Pseudocolor"  fast="1"  rowCount="10209" >
               <Axis dimension="x"  name="APC-A"  label=""  auto="auto" />
               <Axis dimension="y"  name="PI-A"  label=""  auto="auto" />
               <GraphSettings level="5%"  smoothingHighResolution="1"  contourHighResolution="1"  histogramSmoothingCount="0"  graphResolution="256"  showOutliers="0"  drawLargeDots="0"  dotsToDraw="8000"  tint="le.chartfill.tinted.40"  lineWeight="le.lineweight.normal"  lineStyle="le.linestyle.solid" />
               <GraphEnvironment showGrid="0"  showAxes="tnlTNL"  showGates="1"  showFreqOnPlots="1"  showGateNameOnPlots="1"  showMedians="0"  showUncomped="0"  addEventParam="0"  lastYAxisName="" >
                 <TextTraits font="SansSerif"  size="12"  name="Labels"  style="plain"  color="#000000"  background="#00ffffff"  just="left" />
                 <TextTraits font="SansSerif"  size="12"  name="LayoutGates"  style="plain"  color="#000000"  background="#00ffffff"  just="left" />
                 <TextTraits font="SansSerif"  size="10"  name="Numbers"  style="plain"  color="#000000"  background="#00ffffff"  just="left" />
                 <TextTraits font="SansSerif"  size="10"  name="Legend"  style="plain"  color="#000000"  background="#00ffffff"  just="left" />
                 <WindowPosition x="-9"  y="-9"  width="390"  height="520"  displayed="1"  panelState="" />
               </GraphEnvironment>
             </Graph>
             <Gate gating:id="ID1404709825" >
               <gating:RectangleGate eventsInside="1"  annoOffsetX="0"  annoOffsetY="0"  tint="#000000"  isTinted="0"  lineWeight="Normal"  userDefined="1"  percentX="0"  percentY="0" >
                 <gating:dimension gating:max="1131.53680552785" >
                   <data-type:fcs-dimension data-type:name="APC-A" />
                 </gating:dimension>
                 <gating:dimension gating:min="1301.3509729814393" >
                   <data-type:fcs-dimension data-type:name="PI-A" />
                 </gating:dimension>
               </gating:RectangleGate>
             </Gate>
           </Population>
           <Population name="Q2: APC-A+ , PI-A+"  annotation=""  owningGroup="All Samples"  expanded="1"  sortPriority="10"  count="824" >
             <Graph smoothing="0"  backColor="#ffffff"  foreColor="#000000"  type="Pseudocolor"  fast="1"  rowCount="10209" >
               <Axis dimension="x"  name="APC-A"  label=""  auto="auto" />
               <Axis dimension="y"  name="PI-A"  label=""  auto="auto" />
               <GraphSettings level="5%"  smoothingHighResolution="1"  contourHighResolution="1"  histogramSmoothingCount="0"  graphResolution="256"  showOutliers="0"  drawLargeDots="0"  dotsToDraw="8000"  tint="le.chartfill.tinted.40"  lineWeight="le.lineweight.normal"  lineStyle="le.linestyle.solid" />
               <GraphEnvironment showGrid="0"  showAxes="tnlTNL"  showGates="1"  showFreqOnPlots="1"  showGateNameOnPlots="1"  showMedians="0"  showUncomped="0"  addEventParam="0"  lastYAxisName="" >
                 <TextTraits font="SansSerif"  size="12"  name="Labels"  style="plain"  color="#000000"  background="#00ffffff"  just="left" />
                 <TextTraits font="SansSerif"  size="12"  name="LayoutGates"  style="plain"  color="#000000"  background="#00ffffff"  just="left" />
                 <TextTraits font="SansSerif"  size="10"  name="Numbers"  style="plain"  color="#000000"  background="#00ffffff"  just="left" />
                 <TextTraits font="SansSerif"  size="10"  name="Legend"  style="plain"  color="#000000"  background="#00ffffff"  just="left" />
                 <WindowPosition x="-9"  y="-9"  width="390"  height="520"  displayed="1"  panelState="" />
               </GraphEnvironment>
             </Graph>
             <Gate gating:id="ID1670297304" >
               <gating:RectangleGate eventsInside="1"  annoOffsetX="0"  annoOffsetY="0"  tint="#000000"  isTinted="0"  lineWeight="Normal"  userDefined="1"  percentX="0"  percentY="0" >
                 <gating:dimension gating:min="1131.53680552785" >
                   <data-type:fcs-dimension data-type:name="APC-A" />
                 </gating:dimension>
                 <gating:dimension gating:min="1301.3509729814393" >
                   <data-type:fcs-dimension data-type:name="PI-A" />
                 </gating:dimension>
               </gating:RectangleGate>
             </Gate>
           </Population>
           <Population name="Q3: APC-A+ , PI-A-"  annotation=""  owningGroup="All Samples"  expanded="1"  sortPriority="10"  count="2399" >
             <Graph smoothing="0"  backColor="#ffffff"  foreColor="#000000"  type="Pseudocolor"  fast="1"  rowCount="10209" >
               <Axis dimension="x"  name="APC-A"  label=""  auto="auto" />
               <Axis dimension="y"  name="PI-A"  label=""  auto="auto" />
               <GraphSettings level="5%"  smoothingHighResolution="1"  contourHighResolution="1"  histogramSmoothingCount="0"  graphResolution="256"  showOutliers="0"  drawLargeDots="0"  dotsToDraw="8000"  tint="le.chartfill.tinted.40"  lineWeight="le.lineweight.normal"  lineStyle="le.linestyle.solid" />
               <GraphEnvironment showGrid="0"  showAxes="tnlTNL"  showGates="1"  showFreqOnPlots="1"  showGateNameOnPlots="1"  showMedians="0"  showUncomped="0"  addEventParam="0"  lastYAxisName="" >
                 <TextTraits font="SansSerif"  size="12"  name="Labels"  style="plain"  color="#000000"  background="#00ffffff"  just="left" />
                 <TextTraits font="SansSerif"  size="12"  name="LayoutGates"  style="plain"  color="#000000"  background="#00ffffff"  just="left" />
                 <TextTraits font="SansSerif"  size="10"  name="Numbers"  style="plain"  color="#000000"  background="#00ffffff"  just="left" />
                 <TextTraits font="SansSerif"  size="10"  name="Legend"  style="plain"  color="#000000"  background="#00ffffff"  just="left" />
                 <WindowPosition x="-9"  y="-9"  width="390"  height="520"  displayed="1"  panelState="" />
               </GraphEnvironment>
             </Graph>
             <Gate gating:id="ID780554744" >
               <gating:RectangleGate eventsInside="1"  annoOffsetX="0"  annoOffsetY="0"  tint="#000000"  isTinted="0"  lineWeight="Normal"  userDefined="1"  percentX="0"  percentY="0" >
                 <gating:dimension gating:min="1131.53680552785" >
                   <data-type:fcs-dimension data-type:name="APC-A" />
                 </gating:dimension>
                 <gating:dimension gating:max="1301.3509729814393" >
                   <data-type:fcs-dimension data-type:name="PI-A" />
                 </gating:dimension>
               </gating:RectangleGate>
             </Gate>
           </Population>
           <Population name="Q4: APC-A- , PI-A-"  annotation=""  owningGroup="All Samples"  expanded="1"  sortPriority="10"  count="5236" >
             <Graph smoothing="0"  backColor="#ffffff"  foreColor="#000000"  type="Pseudocolor"  fast="1"  rowCount="10209" >
               <Axis dimension="x"  name="APC-A"  label=""  auto="auto" />
               <Axis dimension="y"  name="PI-A"  label=""  auto="auto" />
               <GraphSettings level="5%"  smoothingHighResolution="1"  contourHighResolution="1"  histogramSmoothingCount="0"  graphResolution="256"  showOutliers="0"  drawLargeDots="0"  dotsToDraw="8000"  tint="le.chartfill.tinted.40"  lineWeight="le.lineweight.normal"  lineStyle="le.linestyle.solid" />
               <GraphEnvironment showGrid="0"  showAxes="tnlTNL"  showGates="1"  showFreqOnPlots="1"  showGateNameOnPlots="1"  showMedians="0"  showUncomped="0"  addEventParam="0"  lastYAxisName="" >
                 <TextTraits font="SansSerif"  size="12"  name="Labels"  style="plain"  color="#000000"  background="#00ffffff"  just="left" />
                 <TextTraits font="SansSerif"  size="12"  name="LayoutGates"  style="plain"  color="#000000"  background="#00ffffff"  just="left" />
                 <TextTraits font="SansSerif"  size="10"  name="Numbers"  style="plain"  color="#000000"  background="#00ffffff"  just="left" />
                 <TextTraits font="SansSerif"  size="10"  name="Legend"  style="plain"  color="#000000"  background="#00ffffff"  just="left" />
                 <WindowPosition x="-9"  y="-9"  width="390"  height="520"  displayed="1"  panelState="" />
               </GraphEnvironment>
             </Graph>
             <Gate gating:id="ID1953466532" >
               <gating:RectangleGate eventsInside="1"  annoOffsetX="0"  annoOffsetY="0"  tint="#000000"  isTinted="0"  lineWeight="Normal"  userDefined="1"  percentX="0"  percentY="0" >
                 <gating:dimension gating:max="1131.53680552785" >
                   <data-type:fcs-dimension data-type:name="APC-A" />
                 </gating:dimension>
                 <gating:dimension gating:max="1301.3509729814393" >
                   <data-type:fcs-dimension data-type:name="PI-A" />
                 </gating:dimension>
               </gating:RectangleGate>
             </Gate>
           </Population>
         </Subpopulations>
       </SampleNode>
     </Sample>
     <Sample>
       <DataSet uri="file:/C:/Users/Administrator/Desktop/新建文件夹%20(3)/PLC/PLC%20shFBXO9%231%20Le%20(3).fcs"  sampleID="10" />
       <Transformations>
         <transforms:linear transforms:minRange="0"  transforms:maxRange="262144"  gain="1" >
           <data-type:parameter data-type:name="FSC-A" />
         </transforms:linear>
         <transforms:linear transforms:minRange="0"  transforms:maxRange="262144"  gain="1" >
           <data-type:parameter data-type:name="SSC-A" />
         </transforms:linear>
         <transforms:log transforms:offset="1"  transforms:decades="5.418539922" >
           <data-type:parameter data-type:name="FITC-A" />
         </transforms:log>
         <transforms:log transforms:offset="1"  transforms:decades="5.418539922" >
           <data-type:parameter data-type:name="FITC-H" />
         </transforms:log>
         <transforms:log transforms:offset="1"  transforms:decades="5.418539922" >
           <data-type:parameter data-type:name="PI-A" />
         </transforms:log>
         <transforms:log transforms:offset="1"  transforms:decades="5.418539922" >
           <data-type:parameter data-type:name="PI-H" />
         </transforms:log>
         <transforms:log transforms:offset="1"  transforms:decades="5.418539922" >
           <data-type:parameter data-type:name="APC-A" />
         </transforms:log>
         <transforms:log transforms:offset="1"  transforms:decades="5.418539922" >
           <data-type:parameter data-type:name="APC-H" />
         </transforms:log>
         <transforms:linear transforms:minRange="0"  transforms:maxRange="128"  gain="1" >
           <data-type:parameter data-type:name="Time" />
         </transforms:linear>
       </Transformations>
       <Keywords>
         <Keyword name="CST REGULATORY STATUS"  value="RUO Performance Check" />
         <Keyword name="CST PERFORMANCE EXPIRED"  value="2017-12-28T15:56:00+08:00" />
         <Keyword name="CST BEADS EXPIRED"  value="False" />
         <Keyword name="CST BASELINE DATE"  value="2017-12-27T15:50:41+08:00" />
         <Keyword name="CST SETUP DATE"  value="2017-12-27T15:56:00+08:00" />
         <Keyword name="CYTOMETER CONFIG CREATE DATE"  value="2017-02-13T11:04:11+08:00" />
         <Keyword name="CYTOMETER CONFIG NAME"  value="4-Blue 3-Red 5-Violet" />
         <Keyword name="CST BEADS LOT ID"  value="70466" />
         <Keyword name="CST SETUP STATUS"  value="SUCCESS" />
         <Keyword name="P9MS"  value="0" />
         <Keyword name="P9BS"  value="0" />
         <Keyword name="$P9G"  value="1.0" />
         <Keyword name="$P9E"  value="0,0" />
         <Keyword name="$P9B"  value="32" />
         <Keyword name="$P9R"  value="262144" />
         <Keyword name="$P9N"  value="Time" />
         <Keyword name="P8MS"  value="0" />
         <Keyword name="P8BS"  value="0" />
         <Keyword name="P8DISPLAY"  value="LOG" />
         <Keyword name="$P8G"  value="1.0" />
         <Keyword name="$P8V"  value="600" />
         <Keyword name="$P8E"  value="0,0" />
         <Keyword name="$P8B"  value="32" />
         <Keyword name="$P8R"  value="262144" />
         <Keyword name="$P8N"  value="APC-H" />
         <Keyword name="P7MS"  value="0" />
         <Keyword name="P7BS"  value="61" />
         <Keyword name="P7DISPLAY"  value="LOG" />
         <Keyword name="$P7G"  value="1.0" />
         <Keyword name="$P7V"  value="600" />
         <Keyword name="$P7E"  value="0,0" />
         <Keyword name="$P7B"  value="32" />
         <Keyword name="$P7R"  value="262144" />
         <Keyword name="$P7N"  value="APC-A" />
         <Keyword name="P6MS"  value="0" />
         <Keyword name="P6BS"  value="0" />
         <Keyword name="P6DISPLAY"  value="LOG" />
         <Keyword name="$P6G"  value="1.0" />
         <Keyword name="$P6V"  value="450" />
         <Keyword name="$P6E"  value="0,0" />
         <Keyword name="$P6B"  value="32" />
         <Keyword name="$P6R"  value="262144" />
         <Keyword name="$P6N"  value="PI-H" />
         <Keyword name="P5MS"  value="0" />
         <Keyword name="P5BS"  value="55" />
         <Keyword name="P5DISPLAY"  value="LOG" />
         <Keyword name="$P5G"  value="1.0" />
         <Keyword name="$P5V"  value="450" />
         <Keyword name="$P5E"  value="0,0" />
         <Keyword name="$P5B"  value="32" />
         <Keyword name="$P5R"  value="262144" />
         <Keyword name="$P5N"  value="PI-A" />
         <Keyword name="P4MS"  value="0" />
         <Keyword name="P4BS"  value="0" />
         <Keyword name="P4DISPLAY"  value="LOG" />
         <Keyword name="$P4G"  value="1.0" />
         <Keyword name="$P4V"  value="200" />
         <Keyword name="$P4E"  value="0,0" />
         <Keyword name="$P4B"  value="32" />
         <Keyword name="$P4R"  value="262144" />
         <Keyword name="$P4N"  value="FITC-H" />
         <Keyword name="P3MS"  value="0" />
         <Keyword name="P3BS"  value="96" />
         <Keyword name="P3DISPLAY"  value="LOG" />
         <Keyword name="$P3G"  value="1.0" />
         <Keyword name="$P3V"  value="200" />
         <Keyword name="$P3E"  value="0,0" />
         <Keyword name="$P3B"  value="32" />
         <Keyword name="$P3R"  value="262144" />
         <Keyword name="$P3N"  value="FITC-A" />
         <Keyword name="P2MS"  value="0" />
         <Keyword name="P2BS"  value="0" />
         <Keyword name="P2DISPLAY"  value="LIN" />
         <Keyword name="$P2G"  value="1.0" />
         <Keyword name="$P2V"  value="275" />
         <Keyword name="$P2E"  value="0,0" />
         <Keyword name="$P2B"  value="32" />
         <Keyword name="$P2R"  value="262144" />
         <Keyword name="$P2N"  value="SSC-A" />
         <Keyword name="P1MS"  value="0" />
         <Keyword name="P1BS"  value="0" />
         <Keyword name="P1DISPLAY"  value="LIN" />
         <Keyword name="$P1G"  value="1.0" />
         <Keyword name="$P1V"  value="370" />
         <Keyword name="$P1E"  value="0,0" />
         <Keyword name="$P1B"  value="32" />
         <Keyword name="$P1R"  value="262144" />
         <Keyword name="$P1N"  value="FSC-A" />
         <Keyword name="THRESHOLD"  value="FSC,5000" />
         <Keyword name="APPLY COMPENSATION"  value="TRUE" />
         <Keyword name="SPILL"  value="3,FITC-A,PI-A,APC-A,1,0,0,0,1,0,0,0,1" />
         <Keyword name="$TIMESTEP"  value="0.01" />
         <Keyword name="LASER3ASF"  value="0.77" />
         <Keyword name="LASER3DELAY"  value="31.42" />
         <Keyword name="LASER3NAME"  value="Violet" />
         <Keyword name="LASER2ASF"  value="0.63" />
         <Keyword name="LASER2DELAY"  value="65.63" />
         <Keyword name="LASER2NAME"  value="Red" />
         <Keyword name="LASER1ASF"  value="0.73" />
         <Keyword name="LASER1DELAY"  value="0.00" />
         <Keyword name="LASER1NAME"  value="Blue" />
         <Keyword name="$INST"  value=" " />
         <Keyword name="AUTOBS"  value="TRUE" />
         <Keyword name="FSC ASF"  value="0.62" />
         <Keyword name="$OP"  value="Administrator" />
         <Keyword name="EXPORT TIME"  value="15-JUN-2021-16:33:08" />
         <Keyword name="EXPORT USER NAME"  value="Administrator" />
         <Keyword name="WINDOW EXTENSION"  value="10.00" />
         <Keyword name="CYTNUM"  value="1" />
         <Keyword name="SETTINGS"  value="Cytometer" />
         <Keyword name="$CYT"  value="FACSCelesta" />
         <Keyword name="$ETIM"  value="17:40:42" />
         <Keyword name="$BTIM"  value="17:39:54" />
         <Keyword name="$DATE"  value="07-APR-2022" />
         <Keyword name="GUID"  value="f8e220f6-8cbe-47c3-81cc-1028a75251b9" />
         <Keyword name="EXPERIMENT NAME"  value="411 diaowang" />
         <Keyword name="$SRC"  value="2022-4-7" />
         <Keyword name="TUBE NAME"  value="PLC a Le_004" />
         <Keyword name="CREATOR"  value="BD FACSDiva Software Version 8.0.1.1" />
         <Keyword name="$NEXTDATA"  value="0" />
         <Keyword name="$DATATYPE"  value="F" />
         <Keyword name="$BYTEORD"  value="4,3,2,1" />
         <Keyword name="$MODE"  value="L" />
         <Keyword name="$PAR"  value="9" />
         <Keyword name="$TOT"  value="10558              " />
         <Keyword name="$SYS"  value="Windows 7 6.1" />
         <Keyword name="$FIL"  value="2022-4-7_PLC a Le_004_041.fcs" />
         <Keyword name="$ENDDATA"  value="382324             " />
         <Keyword name="$BEGINDATA"  value="2237" />
         <Keyword name="$ENDSTEXT"  value="0" />
         <Keyword name="$BEGINSTEXT"  value="0" />
         <Keyword name="$ENDANALYSIS"  value="0" />
         <Keyword name="$BEGINANALYSIS"  value="0" />
         <Keyword name="FJ_FCS_VERSION"  value="3" />
         <Keyword name="$P1S"  value="" />
         <Keyword name="$P2S"  value="" />
         <Keyword name="$P3S"  value="" />
         <Keyword name="$P4S"  value="" />
         <Keyword name="$P5S"  value="" />
         <Keyword name="$P6S"  value="" />
         <Keyword name="$P7S"  value="" />
         <Keyword name="$P8S"  value="" />
         <Keyword name="$P9S"  value="" />
       </Keywords>
       <SampleNode name="2022-4-7_PLC a Le_004_041.fcs"  annotation=""  owningGroup=""  expanded="1"  sortPriority="10"  count="10558"  sampleID="10" >
         <Graph smoothing="0"  backColor="#ffffff"  foreColor="#000000"  type="Pseudocolor"  fast="1"  rowCount="10558" >
           <Axis dimension="x"  name="FSC-A"  label=""  auto="auto" />
           <Axis dimension="y"  name="SSC-A"  label=""  auto="auto" />
           <GraphSettings level="5%"  smoothingHighResolution="1"  contourHighResolution="1"  histogramSmoothingCount="0"  graphResolution="256"  showOutliers="0"  drawLargeDots="0"  dotsToDraw="8000"  tint="le.chartfill.tinted.40"  lineWeight="le.lineweight.normal"  lineStyle="le.linestyle.solid" />
           <GraphEnvironment showGrid="0"  showAxes="tnlTNL"  showGates="1"  showFreqOnPlots="1"  showGateNameOnPlots="1"  showMedians="0"  showUncomped="0"  addEventParam="0"  lastYAxisName="" >
             <TextTraits font="SansSerif"  size="12"  name="Labels"  style="plain"  color="#000000"  background="#00ffffff"  just="left" />
             <TextTraits font="SansSerif"  size="12"  name="LayoutGates"  style="plain"  color="#000000"  background="#00ffffff"  just="left" />
             <TextTraits font="SansSerif"  size="10"  name="Numbers"  style="plain"  color="#000000"  background="#00ffffff"  just="left" />
             <TextTraits font="SansSerif"  size="10"  name="Legend"  style="plain"  color="#000000"  background="#00ffffff"  just="left" />
           </GraphEnvironment>
         </Graph>
         <Subpopulations>
           <Population name="Q1: APC-A- , PI-A+"  annotation=""  owningGroup="All Samples"  expanded="1"  sortPriority="10"  count="2007" >
             <Graph smoothing="0"  backColor="#ffffff"  foreColor="#000000"  type="Pseudocolor"  fast="1"  rowCount="10558" >
               <Axis dimension="x"  name="APC-A"  label=""  auto="auto" />
               <Axis dimension="y"  name="PI-A"  label=""  auto="auto" />
               <GraphSettings level="5%"  smoothingHighResolution="1"  contourHighResolution="1"  histogramSmoothingCount="0"  graphResolution="256"  showOutliers="0"  drawLargeDots="0"  dotsToDraw="8000"  tint="le.chartfill.tinted.40"  lineWeight="le.lineweight.normal"  lineStyle="le.linestyle.solid" />
               <GraphEnvironment showGrid="0"  showAxes="tnlTNL"  showGates="1"  showFreqOnPlots="1"  showGateNameOnPlots="1"  showMedians="0"  showUncomped="0"  addEventParam="0"  lastYAxisName="" >
                 <TextTraits font="SansSerif"  size="12"  name="Labels"  style="plain"  color="#000000"  background="#00ffffff"  just="left" />
                 <TextTraits font="SansSerif"  size="12"  name="LayoutGates"  style="plain"  color="#000000"  background="#00ffffff"  just="left" />
                 <TextTraits font="SansSerif"  size="10"  name="Numbers"  style="plain"  color="#000000"  background="#00ffffff"  just="left" />
                 <TextTraits font="SansSerif"  size="10"  name="Legend"  style="plain"  color="#000000"  background="#00ffffff"  just="left" />
                 <WindowPosition x="-9"  y="-9"  width="390"  height="520"  displayed="1"  panelState="" />
               </GraphEnvironment>
             </Graph>
             <Gate gating:id="ID100821090" >
               <gating:RectangleGate eventsInside="1"  annoOffsetX="0"  annoOffsetY="0"  tint="#000000"  isTinted="0"  lineWeight="Normal"  userDefined="1"  percentX="0"  percentY="0" >
                 <gating:dimension gating:max="1131.53680552785" >
                   <data-type:fcs-dimension data-type:name="APC-A" />
                 </gating:dimension>
                 <gating:dimension gating:min="1301.3509729814393" >
                   <data-type:fcs-dimension data-type:name="PI-A" />
                 </gating:dimension>
               </gating:RectangleGate>
             </Gate>
           </Population>
           <Population name="Q2: APC-A+ , PI-A+"  annotation=""  owningGroup="All Samples"  expanded="1"  sortPriority="10"  count="2898" >
             <Graph smoothing="0"  backColor="#ffffff"  foreColor="#000000"  type="Pseudocolor"  fast="1"  rowCount="10558" >
               <Axis dimension="x"  name="APC-A"  label=""  auto="auto" />
               <Axis dimension="y"  name="PI-A"  label=""  auto="auto" />
               <GraphSettings level="5%"  smoothingHighResolution="1"  contourHighResolution="1"  histogramSmoothingCount="0"  graphResolution="256"  showOutliers="0"  drawLargeDots="0"  dotsToDraw="8000"  tint="le.chartfill.tinted.40"  lineWeight="le.lineweight.normal"  lineStyle="le.linestyle.solid" />
               <GraphEnvironment showGrid="0"  showAxes="tnlTNL"  showGates="1"  showFreqOnPlots="1"  showGateNameOnPlots="1"  showMedians="0"  showUncomped="0"  addEventParam="0"  lastYAxisName="" >
                 <TextTraits font="SansSerif"  size="12"  name="Labels"  style="plain"  color="#000000"  background="#00ffffff"  just="left" />
                 <TextTraits font="SansSerif"  size="12"  name="LayoutGates"  style="plain"  color="#000000"  background="#00ffffff"  just="left" />
                 <TextTraits font="SansSerif"  size="10"  name="Numbers"  style="plain"  color="#000000"  background="#00ffffff"  just="left" />
                 <TextTraits font="SansSerif"  size="10"  name="Legend"  style="plain"  color="#000000"  background="#00ffffff"  just="left" />
                 <WindowPosition x="-9"  y="-9"  width="390"  height="520"  displayed="1"  panelState="" />
               </GraphEnvironment>
             </Graph>
             <Gate gating:id="ID135462147" >
               <gating:RectangleGate eventsInside="1"  annoOffsetX="0"  annoOffsetY="0"  tint="#000000"  isTinted="0"  lineWeight="Normal"  userDefined="1"  percentX="0"  percentY="0" >
                 <gating:dimension gating:min="1131.53680552785" >
                   <data-type:fcs-dimension data-type:name="APC-A" />
                 </gating:dimension>
                 <gating:dimension gating:min="1301.3509729814393" >
                   <data-type:fcs-dimension data-type:name="PI-A" />
                 </gating:dimension>
               </gating:RectangleGate>
             </Gate>
           </Population>
           <Population name="Q3: APC-A+ , PI-A-"  annotation=""  owningGroup="All Samples"  expanded="1"  sortPriority="10"  count="2830" >
             <Graph smoothing="0"  backColor="#ffffff"  foreColor="#000000"  type="Pseudocolor"  fast="1"  rowCount="10558" >
               <Axis dimension="x"  name="APC-A"  label=""  auto="auto" />
               <Axis dimension="y"  name="PI-A"  label=""  auto="auto" />
               <GraphSettings level="5%"  smoothingHighResolution="1"  contourHighResolution="1"  histogramSmoothingCount="0"  graphResolution="256"  showOutliers="0"  drawLargeDots="0"  dotsToDraw="8000"  tint="le.chartfill.tinted.40"  lineWeight="le.lineweight.normal"  lineStyle="le.linestyle.solid" />
               <GraphEnvironment showGrid="0"  showAxes="tnlTNL"  showGates="1"  showFreqOnPlots="1"  showGateNameOnPlots="1"  showMedians="0"  showUncomped="0"  addEventParam="0"  lastYAxisName="" >
                 <TextTraits font="SansSerif"  size="12"  name="Labels"  style="plain"  color="#000000"  background="#00ffffff"  just="left" />
                 <TextTraits font="SansSerif"  size="12"  name="LayoutGates"  style="plain"  color="#000000"  background="#00ffffff"  just="left" />
                 <TextTraits font="SansSerif"  size="10"  name="Numbers"  style="plain"  color="#000000"  background="#00ffffff"  just="left" />
                 <TextTraits font="SansSerif"  size="10"  name="Legend"  style="plain"  color="#000000"  background="#00ffffff"  just="left" />
                 <WindowPosition x="-9"  y="-9"  width="390"  height="520"  displayed="1"  panelState="" />
               </GraphEnvironment>
             </Graph>
             <Gate gating:id="ID379638809" >
               <gating:RectangleGate eventsInside="1"  annoOffsetX="0"  annoOffsetY="0"  tint="#000000"  isTinted="0"  lineWeight="Normal"  userDefined="1"  percentX="0"  percentY="0" >
                 <gating:dimension gating:min="1131.53680552785" >
                   <data-type:fcs-dimension data-type:name="APC-A" />
                 </gating:dimension>
                 <gating:dimension gating:max="1301.3509729814393" >
                   <data-type:fcs-dimension data-type:name="PI-A" />
                 </gating:dimension>
               </gating:RectangleGate>
             </Gate>
           </Population>
           <Population name="Q4: APC-A- , PI-A-"  annotation=""  owningGroup="All Samples"  expanded="1"  sortPriority="10"  count="2823" >
             <Graph smoothing="0"  backColor="#ffffff"  foreColor="#000000"  type="Pseudocolor"  fast="1"  rowCount="10558" >
               <Axis dimension="x"  name="APC-A"  label=""  auto="auto" />
               <Axis dimension="y"  name="PI-A"  label=""  auto="auto" />
               <GraphSettings level="5%"  smoothingHighResolution="1"  contourHighResolution="1"  histogramSmoothingCount="0"  graphResolution="256"  showOutliers="0"  drawLargeDots="0"  dotsToDraw="8000"  tint="le.chartfill.tinted.40"  lineWeight="le.lineweight.normal"  lineStyle="le.linestyle.solid" />
               <GraphEnvironment showGrid="0"  showAxes="tnlTNL"  showGates="1"  showFreqOnPlots="1"  showGateNameOnPlots="1"  showMedians="0"  showUncomped="0"  addEventParam="0"  lastYAxisName="" >
                 <TextTraits font="SansSerif"  size="12"  name="Labels"  style="plain"  color="#000000"  background="#00ffffff"  just="left" />
                 <TextTraits font="SansSerif"  size="12"  name="LayoutGates"  style="plain"  color="#000000"  background="#00ffffff"  just="left" />
                 <TextTraits font="SansSerif"  size="10"  name="Numbers"  style="plain"  color="#000000"  background="#00ffffff"  just="left" />
                 <TextTraits font="SansSerif"  size="10"  name="Legend"  style="plain"  color="#000000"  background="#00ffffff"  just="left" />
                 <WindowPosition x="-9"  y="-9"  width="390"  height="520"  displayed="1"  panelState="" />
               </GraphEnvironment>
             </Graph>
             <Gate gating:id="ID415547626" >
               <gating:RectangleGate eventsInside="1"  annoOffsetX="0"  annoOffsetY="0"  tint="#000000"  isTinted="0"  lineWeight="Normal"  userDefined="1"  percentX="0"  percentY="0" >
                 <gating:dimension gating:max="1131.53680552785" >
                   <data-type:fcs-dimension data-type:name="APC-A" />
                 </gating:dimension>
                 <gating:dimension gating:max="1301.3509729814393" >
                   <data-type:fcs-dimension data-type:name="PI-A" />
                 </gating:dimension>
               </gating:RectangleGate>
             </Gate>
           </Population>
         </Subpopulations>
       </SampleNode>
     </Sample>
     <Sample>
       <DataSet uri="file:/C:/Users/Administrator/Desktop/新建文件夹%20(3)/PLC/PLC%20shFBXO9%231%20(2).fcs"  sampleID="4" />
       <Transformations>
         <transforms:linear transforms:minRange="0"  transforms:maxRange="262144"  gain="1" >
           <data-type:parameter data-type:name="FSC-A" />
         </transforms:linear>
         <transforms:linear transforms:minRange="0"  transforms:maxRange="262144"  gain="1" >
           <data-type:parameter data-type:name="SSC-A" />
         </transforms:linear>
         <transforms:log transforms:offset="1"  transforms:decades="5.418539922" >
           <data-type:parameter data-type:name="FITC-A" />
         </transforms:log>
         <transforms:log transforms:offset="1"  transforms:decades="5.418539922" >
           <data-type:parameter data-type:name="FITC-H" />
         </transforms:log>
         <transforms:log transforms:offset="1"  transforms:decades="5.418539922" >
           <data-type:parameter data-type:name="PI-A" />
         </transforms:log>
         <transforms:log transforms:offset="1"  transforms:decades="5.418539922" >
           <data-type:parameter data-type:name="PI-H" />
         </transforms:log>
         <transforms:log transforms:offset="1"  transforms:decades="5.418539922" >
           <data-type:parameter data-type:name="APC-A" />
         </transforms:log>
         <transforms:log transforms:offset="1"  transforms:decades="5.418539922" >
           <data-type:parameter data-type:name="APC-H" />
         </transforms:log>
         <transforms:linear transforms:minRange="0"  transforms:maxRange="128"  gain="1" >
           <data-type:parameter data-type:name="Time" />
         </transforms:linear>
       </Transformations>
       <Keywords>
         <Keyword name="CST REGULATORY STATUS"  value="RUO Performance Check" />
         <Keyword name="CST PERFORMANCE EXPIRED"  value="2017-12-28T15:56:00+08:00" />
         <Keyword name="CST BEADS EXPIRED"  value="False" />
         <Keyword name="CST BASELINE DATE"  value="2017-12-27T15:50:41+08:00" />
         <Keyword name="CST SETUP DATE"  value="2017-12-27T15:56:00+08:00" />
         <Keyword name="CYTOMETER CONFIG CREATE DATE"  value="2017-02-13T11:04:11+08:00" />
         <Keyword name="CYTOMETER CONFIG NAME"  value="4-Blue 3-Red 5-Violet" />
         <Keyword name="CST BEADS LOT ID"  value="70466" />
         <Keyword name="CST SETUP STATUS"  value="SUCCESS" />
         <Keyword name="P9MS"  value="0" />
         <Keyword name="P9BS"  value="0" />
         <Keyword name="$P9G"  value="0.01" />
         <Keyword name="$P9E"  value="0,0" />
         <Keyword name="$P9B"  value="32" />
         <Keyword name="$P9R"  value="262144" />
         <Keyword name="$P9N"  value="Time" />
         <Keyword name="P8MS"  value="0" />
         <Keyword name="P8BS"  value="0" />
         <Keyword name="P8DISPLAY"  value="LOG" />
         <Keyword name="$P8G"  value="1.0" />
         <Keyword name="$P8V"  value="550" />
         <Keyword name="$P8E"  value="0,0" />
         <Keyword name="$P8B"  value="32" />
         <Keyword name="$P8R"  value="262144" />
         <Keyword name="$P8N"  value="APC-H" />
         <Keyword name="P7MS"  value="0" />
         <Keyword name="P7BS"  value="61" />
         <Keyword name="P7DISPLAY"  value="LOG" />
         <Keyword name="$P7G"  value="1.0" />
         <Keyword name="$P7V"  value="550" />
         <Keyword name="$P7E"  value="0,0" />
         <Keyword name="$P7B"  value="32" />
         <Keyword name="$P7R"  value="262144" />
         <Keyword name="$P7N"  value="APC-A" />
         <Keyword name="P6MS"  value="0" />
         <Keyword name="P6BS"  value="0" />
         <Keyword name="P6DISPLAY"  value="LOG" />
         <Keyword name="$P6G"  value="1.0" />
         <Keyword name="$P6V"  value="450" />
         <Keyword name="$P6E"  value="0,0" />
         <Keyword name="$P6B"  value="32" />
         <Keyword name="$P6R"  value="262144" />
         <Keyword name="$P6N"  value="PI-H" />
         <Keyword name="P5MS"  value="0" />
         <Keyword name="P5BS"  value="63" />
         <Keyword name="P5DISPLAY"  value="LOG" />
         <Keyword name="$P5G"  value="1.0" />
         <Keyword name="$P5V"  value="450" />
         <Keyword name="$P5E"  value="0,0" />
         <Keyword name="$P5B"  value="32" />
         <Keyword name="$P5R"  value="262144" />
         <Keyword name="$P5N"  value="PI-A" />
         <Keyword name="P4MS"  value="0" />
         <Keyword name="P4BS"  value="0" />
         <Keyword name="P4DISPLAY"  value="LOG" />
         <Keyword name="$P4G"  value="1.0" />
         <Keyword name="$P4V"  value="200" />
         <Keyword name="$P4E"  value="0,0" />
         <Keyword name="$P4B"  value="32" />
         <Keyword name="$P4R"  value="262144" />
         <Keyword name="$P4N"  value="FITC-H" />
         <Keyword name="P3MS"  value="0" />
         <Keyword name="P3BS"  value="78" />
         <Keyword name="P3DISPLAY"  value="LOG" />
         <Keyword name="$P3G"  value="1.0" />
         <Keyword name="$P3V"  value="200" />
         <Keyword name="$P3E"  value="0,0" />
         <Keyword name="$P3B"  value="32" />
         <Keyword name="$P3R"  value="262144" />
         <Keyword name="$P3N"  value="FITC-A" />
         <Keyword name="P2MS"  value="0" />
         <Keyword name="P2BS"  value="0" />
         <Keyword name="P2DISPLAY"  value="LIN" />
         <Keyword name="$P2G"  value="1.0" />
         <Keyword name="$P2V"  value="275" />
         <Keyword name="$P2E"  value="0,0" />
         <Keyword name="$P2B"  value="32" />
         <Keyword name="$P2R"  value="262144" />
         <Keyword name="$P2N"  value="SSC-A" />
         <Keyword name="P1MS"  value="0" />
         <Keyword name="P1BS"  value="0" />
         <Keyword name="P1DISPLAY"  value="LIN" />
         <Keyword name="$P1G"  value="1.0" />
         <Keyword name="$P1V"  value="370" />
         <Keyword name="$P1E"  value="0,0" />
         <Keyword name="$P1B"  value="32" />
         <Keyword name="$P1R"  value="262144" />
         <Keyword name="$P1N"  value="FSC-A" />
         <Keyword name="THRESHOLD"  value="FSC,5000" />
         <Keyword name="APPLY COMPENSATION"  value="TRUE" />
         <Keyword name="SPILL"  value="3,FITC-A,PI-A,APC-A,1,0,0,0,1,0,0,0,1" />
         <Keyword name="$TIMESTEP"  value="0.01" />
         <Keyword name="LASER3ASF"  value="0.77" />
         <Keyword name="LASER3DELAY"  value="31.42" />
         <Keyword name="LASER3NAME"  value="Violet" />
         <Keyword name="LASER2ASF"  value="0.63" />
         <Keyword name="LASER2DELAY"  value="65.63" />
         <Keyword name="LASER2NAME"  value="Red" />
         <Keyword name="LASER1ASF"  value="0.73" />
         <Keyword name="LASER1DELAY"  value="0.00" />
         <Keyword name="LASER1NAME"  value="Blue" />
         <Keyword name="$INST"  value=" " />
         <Keyword name="AUTOBS"  value="TRUE" />
         <Keyword name="FSC ASF"  value="0.62" />
         <Keyword name="$OP"  value="Administrator" />
         <Keyword name="EXPORT TIME"  value="15-JUN-2021-16:33:07" />
         <Keyword name="EXPORT USER NAME"  value="Administrator" />
         <Keyword name="WINDOW EXTENSION"  value="10.00" />
         <Keyword name="CYTNUM"  value="1" />
         <Keyword name="SETTINGS"  value="Cytometer" />
         <Keyword name="$CYT"  value="FACSCelesta" />
         <Keyword name="$ETIM"  value="17:34:50" />
         <Keyword name="$BTIM"  value="17:32:51" />
         <Keyword name="$DATE"  value="07-APR-2022" />
         <Keyword name="GUID"  value="aa88eb9f-8434-4f7b-879b-3c0feb37f07b" />
         <Keyword name="EXPERIMENT NAME"  value="411 diaowang" />
         <Keyword name="$SRC"  value="2022-4-7" />
         <Keyword name="TUBE NAME"  value="PLC a_003" />
         <Keyword name="CREATOR"  value="BD FACSDiva Software Version 8.0.1.1" />
         <Keyword name="$NEXTDATA"  value="0" />
         <Keyword name="$DATATYPE"  value="F" />
         <Keyword name="$BYTEORD"  value="4,3,2,1" />
         <Keyword name="$MODE"  value="L" />
         <Keyword name="$PAR"  value="9" />
         <Keyword name="$TOT"  value="6397               " />
         <Keyword name="$SYS"  value="Windows 7 6.1" />
         <Keyword name="$FIL"  value="2022-4-7_PLC a_003_036.fcs" />
         <Keyword name="$ENDDATA"  value="232522             " />
         <Keyword name="$BEGINDATA"  value="2231" />
         <Keyword name="$ENDSTEXT"  value="0" />
         <Keyword name="$BEGINSTEXT"  value="0" />
         <Keyword name="$ENDANALYSIS"  value="0" />
         <Keyword name="$BEGINANALYSIS"  value="0" />
         <Keyword name="FJ_FCS_VERSION"  value="3" />
         <Keyword name="$P1S"  value="" />
         <Keyword name="$P2S"  value="" />
         <Keyword name="$P3S"  value="" />
         <Keyword name="$P4S"  value="" />
         <Keyword name="$P5S"  value="" />
         <Keyword name="$P6S"  value="" />
         <Keyword name="$P7S"  value="" />
         <Keyword name="$P8S"  value="" />
         <Keyword name="$P9S"  value="" />
       </Keywords>
       <SampleNode name="2022-4-7_PLC a_003_036.fcs"  annotation=""  owningGroup=""  expanded="1"  sortPriority="10"  count="6397"  sampleID="4" >
         <Graph smoothing="0"  backColor="#ffffff"  foreColor="#000000"  type="Pseudocolor"  fast="1"  rowCount="6397" >
           <Axis dimension="x"  name="FSC-A"  label=""  auto="auto" />
           <Axis dimension="y"  name="SSC-A"  label=""  auto="auto" />
           <GraphSettings level="5%"  smoothingHighResolution="1"  contourHighResolution="1"  histogramSmoothingCount="0"  graphResolution="256"  showOutliers="0"  drawLargeDots="0"  dotsToDraw="8000"  tint="le.chartfill.tinted.40"  lineWeight="le.lineweight.normal"  lineStyle="le.linestyle.solid" />
           <GraphEnvironment showGrid="0"  showAxes="tnlTNL"  showGates="1"  showFreqOnPlots="1"  showGateNameOnPlots="1"  showMedians="0"  showUncomped="0"  addEventParam="0"  lastYAxisName="" >
             <TextTraits font="SansSerif"  size="12"  name="Labels"  style="plain"  color="#000000"  background="#00ffffff"  just="left" />
             <TextTraits font="SansSerif"  size="12"  name="LayoutGates"  style="plain"  color="#000000"  background="#00ffffff"  just="left" />
             <TextTraits font="SansSerif"  size="10"  name="Numbers"  style="plain"  color="#000000"  background="#00ffffff"  just="left" />
             <TextTraits font="SansSerif"  size="10"  name="Legend"  style="plain"  color="#000000"  background="#00ffffff"  just="left" />
           </GraphEnvironment>
         </Graph>
         <Subpopulations>
           <Population name="Q1: APC-A- , PI-A+"  annotation=""  owningGroup="All Samples"  expanded="1"  sortPriority="10"  count="707" >
             <Graph smoothing="0"  backColor="#ffffff"  foreColor="#000000"  type="Pseudocolor"  fast="1"  rowCount="6397" >
               <Axis dimension="x"  name="APC-A"  label=""  auto="auto" />
               <Axis dimension="y"  name="PI-A"  label=""  auto="auto" />
               <GraphSettings level="5%"  smoothingHighResolution="1"  contourHighResolution="1"  histogramSmoothingCount="0"  graphResolution="256"  showOutliers="0"  drawLargeDots="0"  dotsToDraw="8000"  tint="le.chartfill.tinted.40"  lineWeight="le.lineweight.normal"  lineStyle="le.linestyle.solid" />
               <GraphEnvironment showGrid="0"  showAxes="tnlTNL"  showGates="1"  showFreqOnPlots="1"  showGateNameOnPlots="1"  showMedians="0"  showUncomped="0"  addEventParam="0"  lastYAxisName="" >
                 <TextTraits font="SansSerif"  size="12"  name="Labels"  style="plain"  color="#000000"  background="#00ffffff"  just="left" />
                 <TextTraits font="SansSerif"  size="12"  name="LayoutGates"  style="plain"  color="#000000"  background="#00ffffff"  just="left" />
                 <TextTraits font="SansSerif"  size="10"  name="Numbers"  style="plain"  color="#000000"  background="#00ffffff"  just="left" />
                 <TextTraits font="SansSerif"  size="10"  name="Legend"  style="plain"  color="#000000"  background="#00ffffff"  just="left" />
                 <WindowPosition x="-9"  y="-9"  width="390"  height="520"  displayed="1"  panelState="" />
               </GraphEnvironment>
             </Graph>
             <Gate gating:id="ID2065257778" >
               <gating:RectangleGate eventsInside="1"  annoOffsetX="0"  annoOffsetY="0"  tint="#000000"  isTinted="0"  lineWeight="Normal"  userDefined="1"  percentX="0"  percentY="0" >
                 <gating:dimension gating:max="1131.53680552785" >
                   <data-type:fcs-dimension data-type:name="APC-A" />
                 </gating:dimension>
                 <gating:dimension gating:min="1301.3509729814393" >
                   <data-type:fcs-dimension data-type:name="PI-A" />
                 </gating:dimension>
               </gating:RectangleGate>
             </Gate>
           </Population>
           <Population name="Q2: APC-A+ , PI-A+"  annotation=""  owningGroup="All Samples"  expanded="1"  sortPriority="10"  count="414" >
             <Graph smoothing="0"  backColor="#ffffff"  foreColor="#000000"  type="Pseudocolor"  fast="1"  rowCount="6397" >
               <Axis dimension="x"  name="APC-A"  label=""  auto="auto" />
               <Axis dimension="y"  name="PI-A"  label=""  auto="auto" />
               <GraphSettings level="5%"  smoothingHighResolution="1"  contourHighResolution="1"  histogramSmoothingCount="0"  graphResolution="256"  showOutliers="0"  drawLargeDots="0"  dotsToDraw="8000"  tint="le.chartfill.tinted.40"  lineWeight="le.lineweight.normal"  lineStyle="le.linestyle.solid" />
               <GraphEnvironment showGrid="0"  showAxes="tnlTNL"  showGates="1"  showFreqOnPlots="1"  showGateNameOnPlots="1"  showMedians="0"  showUncomped="0"  addEventParam="0"  lastYAxisName="" >
                 <TextTraits font="SansSerif"  size="12"  name="Labels"  style="plain"  color="#000000"  background="#00ffffff"  just="left" />
                 <TextTraits font="SansSerif"  size="12"  name="LayoutGates"  style="plain"  color="#000000"  background="#00ffffff"  just="left" />
                 <TextTraits font="SansSerif"  size="10"  name="Numbers"  style="plain"  color="#000000"  background="#00ffffff"  just="left" />
                 <TextTraits font="SansSerif"  size="10"  name="Legend"  style="plain"  color="#000000"  background="#00ffffff"  just="left" />
                 <WindowPosition x="-9"  y="-9"  width="390"  height="520"  displayed="1"  panelState="" />
               </GraphEnvironment>
             </Graph>
             <Gate gating:id="ID1009288385" >
               <gating:RectangleGate eventsInside="1"  annoOffsetX="0"  annoOffsetY="0"  tint="#000000"  isTinted="0"  lineWeight="Normal"  userDefined="1"  percentX="0"  percentY="0" >
                 <gating:dimension gating:min="1131.53680552785" >
                   <data-type:fcs-dimension data-type:name="APC-A" />
                 </gating:dimension>
                 <gating:dimension gating:min="1301.3509729814393" >
                   <data-type:fcs-dimension data-type:name="PI-A" />
                 </gating:dimension>
               </gating:RectangleGate>
             </Gate>
           </Population>
           <Population name="Q3: APC-A+ , PI-A-"  annotation=""  owningGroup="All Samples"  expanded="1"  sortPriority="10"  count="1547" >
             <Graph smoothing="0"  backColor="#ffffff"  foreColor="#000000"  type="Pseudocolor"  fast="1"  rowCount="6397" >
               <Axis dimension="x"  name="APC-A"  label=""  auto="auto" />
               <Axis dimension="y"  name="PI-A"  label=""  auto="auto" />
               <GraphSettings level="5%"  smoothingHighResolution="1"  contourHighResolution="1"  histogramSmoothingCount="0"  graphResolution="256"  showOutliers="0"  drawLargeDots="0"  dotsToDraw="8000"  tint="le.chartfill.tinted.40"  lineWeight="le.lineweight.normal"  lineStyle="le.linestyle.solid" />
               <GraphEnvironment showGrid="0"  showAxes="tnlTNL"  showGates="1"  showFreqOnPlots="1"  showGateNameOnPlots="1"  showMedians="0"  showUncomped="0"  addEventParam="0"  lastYAxisName="" >
                 <TextTraits font="SansSerif"  size="12"  name="Labels"  style="plain"  color="#000000"  background="#00ffffff"  just="left" />
                 <TextTraits font="SansSerif"  size="12"  name="LayoutGates"  style="plain"  color="#000000"  background="#00ffffff"  just="left" />
                 <TextTraits font="SansSerif"  size="10"  name="Numbers"  style="plain"  color="#000000"  background="#00ffffff"  just="left" />
                 <TextTraits font="SansSerif"  size="10"  name="Legend"  style="plain"  color="#000000"  background="#00ffffff"  just="left" />
                 <WindowPosition x="-9"  y="-9"  width="390"  height="520"  displayed="1"  panelState="" />
               </GraphEnvironment>
             </Graph>
             <Gate gating:id="ID136559042" >
               <gating:RectangleGate eventsInside="1"  annoOffsetX="0"  annoOffsetY="0"  tint="#000000"  isTinted="0"  lineWeight="Normal"  userDefined="1"  percentX="0"  percentY="0" >
                 <gating:dimension gating:min="1131.53680552785" >
                   <data-type:fcs-dimension data-type:name="APC-A" />
                 </gating:dimension>
                 <gating:dimension gating:max="1301.3509729814393" >
                   <data-type:fcs-dimension data-type:name="PI-A" />
                 </gating:dimension>
               </gating:RectangleGate>
             </Gate>
           </Population>
           <Population name="Q4: APC-A- , PI-A-"  annotation=""  owningGroup="All Samples"  expanded="1"  sortPriority="10"  count="3729" >
             <Graph smoothing="0"  backColor="#ffffff"  foreColor="#000000"  type="Pseudocolor"  fast="1"  rowCount="6397" >
               <Axis dimension="x"  name="APC-A"  label=""  auto="auto" />
               <Axis dimension="y"  name="PI-A"  label=""  auto="auto" />
               <GraphSettings level="5%"  smoothingHighResolution="1"  contourHighResolution="1"  histogramSmoothingCount="0"  graphResolution="256"  showOutliers="0"  drawLargeDots="0"  dotsToDraw="8000"  tint="le.chartfill.tinted.40"  lineWeight="le.lineweight.normal"  lineStyle="le.linestyle.solid" />
               <GraphEnvironment showGrid="0"  showAxes="tnlTNL"  showGates="1"  showFreqOnPlots="1"  showGateNameOnPlots="1"  showMedians="0"  showUncomped="0"  addEventParam="0"  lastYAxisName="" >
                 <TextTraits font="SansSerif"  size="12"  name="Labels"  style="plain"  color="#000000"  background="#00ffffff"  just="left" />
                 <TextTraits font="SansSerif"  size="12"  name="LayoutGates"  style="plain"  color="#000000"  background="#00ffffff"  just="left" />
                 <TextTraits font="SansSerif"  size="10"  name="Numbers"  style="plain"  color="#000000"  background="#00ffffff"  just="left" />
                 <TextTraits font="SansSerif"  size="10"  name="Legend"  style="plain"  color="#000000"  background="#00ffffff"  just="left" />
                 <WindowPosition x="-9"  y="-9"  width="390"  height="520"  displayed="1"  panelState="" />
               </GraphEnvironment>
             </Graph>
             <Gate gating:id="ID1635283898" >
               <gating:RectangleGate eventsInside="1"  annoOffsetX="0"  annoOffsetY="0"  tint="#000000"  isTinted="0"  lineWeight="Normal"  userDefined="1"  percentX="0"  percentY="0" >
                 <gating:dimension gating:max="1131.53680552785" >
                   <data-type:fcs-dimension data-type:name="APC-A" />
                 </gating:dimension>
                 <gating:dimension gating:max="1301.3509729814393" >
                   <data-type:fcs-dimension data-type:name="PI-A" />
                 </gating:dimension>
               </gating:RectangleGate>
             </Gate>
           </Population>
         </Subpopulations>
       </SampleNode>
     </Sample>
     <Sample>
       <DataSet uri="file:/C:/Users/Administrator/Desktop/新建文件夹%20(3)/PLC/PLC%20shNC%20Le%20(2).fcs"  sampleID="15" />
       <Transformations>
         <transforms:linear transforms:minRange="0"  transforms:maxRange="262144"  gain="1" >
           <data-type:parameter data-type:name="FSC-A" />
         </transforms:linear>
         <transforms:linear transforms:minRange="0"  transforms:maxRange="262144"  gain="1" >
           <data-type:parameter data-type:name="SSC-A" />
         </transforms:linear>
         <transforms:log transforms:offset="1"  transforms:decades="5.418539922" >
           <data-type:parameter data-type:name="FITC-A" />
         </transforms:log>
         <transforms:log transforms:offset="1"  transforms:decades="5.418539922" >
           <data-type:parameter data-type:name="FITC-H" />
         </transforms:log>
         <transforms:log transforms:offset="1"  transforms:decades="5.418539922" >
           <data-type:parameter data-type:name="PI-A" />
         </transforms:log>
         <transforms:log transforms:offset="1"  transforms:decades="5.418539922" >
           <data-type:parameter data-type:name="PI-H" />
         </transforms:log>
         <transforms:log transforms:offset="1"  transforms:decades="5.418539922" >
           <data-type:parameter data-type:name="APC-A" />
         </transforms:log>
         <transforms:log transforms:offset="1"  transforms:decades="5.418539922" >
           <data-type:parameter data-type:name="APC-H" />
         </transforms:log>
         <transforms:linear transforms:minRange="0"  transforms:maxRange="128"  gain="1" >
           <data-type:parameter data-type:name="Time" />
         </transforms:linear>
       </Transformations>
       <Keywords>
         <Keyword name="CST REGULATORY STATUS"  value="RUO Performance Check" />
         <Keyword name="CST PERFORMANCE EXPIRED"  value="2017-12-28T15:56:00+08:00" />
         <Keyword name="CST BEADS EXPIRED"  value="False" />
         <Keyword name="CST BASELINE DATE"  value="2017-12-27T15:50:41+08:00" />
         <Keyword name="CST SETUP DATE"  value="2017-12-27T15:56:00+08:00" />
         <Keyword name="CYTOMETER CONFIG CREATE DATE"  value="2017-02-13T11:04:11+08:00" />
         <Keyword name="CYTOMETER CONFIG NAME"  value="4-Blue 3-Red 5-Violet" />
         <Keyword name="CST BEADS LOT ID"  value="70466" />
         <Keyword name="CST SETUP STATUS"  value="SUCCESS" />
         <Keyword name="P9MS"  value="0" />
         <Keyword name="P9BS"  value="0" />
         <Keyword name="$P9G"  value="0.01" />
         <Keyword name="$P9E"  value="0,0" />
         <Keyword name="$P9B"  value="32" />
         <Keyword name="$P9R"  value="262144" />
         <Keyword name="$P9N"  value="Time" />
         <Keyword name="P8MS"  value="0" />
         <Keyword name="P8BS"  value="0" />
         <Keyword name="P8DISPLAY"  value="LOG" />
         <Keyword name="$P8G"  value="1.0" />
         <Keyword name="$P8V"  value="700" />
         <Keyword name="$P8E"  value="0,0" />
         <Keyword name="$P8B"  value="32" />
         <Keyword name="$P8R"  value="262144" />
         <Keyword name="$P8N"  value="APC-H" />
         <Keyword name="P7MS"  value="0" />
         <Keyword name="P7BS"  value="65" />
         <Keyword name="P7DISPLAY"  value="LOG" />
         <Keyword name="$P7G"  value="1.0" />
         <Keyword name="$P7V"  value="700" />
         <Keyword name="$P7E"  value="0,0" />
         <Keyword name="$P7B"  value="32" />
         <Keyword name="$P7R"  value="262144" />
         <Keyword name="$P7N"  value="APC-A" />
         <Keyword name="P6MS"  value="0" />
         <Keyword name="P6BS"  value="0" />
         <Keyword name="P6DISPLAY"  value="LOG" />
         <Keyword name="$P6G"  value="1.0" />
         <Keyword name="$P6V"  value="450" />
         <Keyword name="$P6E"  value="0,0" />
         <Keyword name="$P6B"  value="32" />
         <Keyword name="$P6R"  value="262144" />
         <Keyword name="$P6N"  value="PI-H" />
         <Keyword name="P5MS"  value="0" />
         <Keyword name="P5BS"  value="28" />
         <Keyword name="P5DISPLAY"  value="LOG" />
         <Keyword name="$P5G"  value="1.0" />
         <Keyword name="$P5V"  value="450" />
         <Keyword name="$P5E"  value="0,0" />
         <Keyword name="$P5B"  value="32" />
         <Keyword name="$P5R"  value="262144" />
         <Keyword name="$P5N"  value="PI-A" />
         <Keyword name="P4MS"  value="0" />
         <Keyword name="P4BS"  value="0" />
         <Keyword name="P4DISPLAY"  value="LOG" />
         <Keyword name="$P4G"  value="1.0" />
         <Keyword name="$P4V"  value="200" />
         <Keyword name="$P4E"  value="0,0" />
         <Keyword name="$P4B"  value="32" />
         <Keyword name="$P4R"  value="262144" />
         <Keyword name="$P4N"  value="FITC-H" />
         <Keyword name="P3MS"  value="0" />
         <Keyword name="P3BS"  value="88" />
         <Keyword name="P3DISPLAY"  value="LOG" />
         <Keyword name="$P3G"  value="1.0" />
         <Keyword name="$P3V"  value="200" />
         <Keyword name="$P3E"  value="0,0" />
         <Keyword name="$P3B"  value="32" />
         <Keyword name="$P3R"  value="262144" />
         <Keyword name="$P3N"  value="FITC-A" />
         <Keyword name="P2MS"  value="0" />
         <Keyword name="P2BS"  value="0" />
         <Keyword name="P2DISPLAY"  value="LIN" />
         <Keyword name="$P2G"  value="1.0" />
         <Keyword name="$P2V"  value="275" />
         <Keyword name="$P2E"  value="0,0" />
         <Keyword name="$P2B"  value="32" />
         <Keyword name="$P2R"  value="262144" />
         <Keyword name="$P2N"  value="SSC-A" />
         <Keyword name="P1MS"  value="0" />
         <Keyword name="P1BS"  value="0" />
         <Keyword name="P1DISPLAY"  value="LIN" />
         <Keyword name="$P1G"  value="1.0" />
         <Keyword name="$P1V"  value="370" />
         <Keyword name="$P1E"  value="0,0" />
         <Keyword name="$P1B"  value="32" />
         <Keyword name="$P1R"  value="262144" />
         <Keyword name="$P1N"  value="FSC-A" />
         <Keyword name="THRESHOLD"  value="FSC,5000" />
         <Keyword name="APPLY COMPENSATION"  value="TRUE" />
         <Keyword name="SPILL"  value="3,FITC-A,PI-A,APC-A,1,0,0,0,1,0,0,0,1" />
         <Keyword name="$TIMESTEP"  value="0.01" />
         <Keyword name="LASER3ASF"  value="0.77" />
         <Keyword name="LASER3DELAY"  value="31.42" />
         <Keyword name="LASER3NAME"  value="Violet" />
         <Keyword name="LASER2ASF"  value="0.63" />
         <Keyword name="LASER2DELAY"  value="65.63" />
         <Keyword name="LASER2NAME"  value="Red" />
         <Keyword name="LASER1ASF"  value="0.73" />
         <Keyword name="LASER1DELAY"  value="0.00" />
         <Keyword name="LASER1NAME"  value="Blue" />
         <Keyword name="$INST"  value=" " />
         <Keyword name="AUTOBS"  value="TRUE" />
         <Keyword name="FSC ASF"  value="0.62" />
         <Keyword name="$OP"  value="Administrator" />
         <Keyword name="EXPORT TIME"  value="15-JUN-2021-16:33:07" />
         <Keyword name="EXPORT USER NAME"  value="Administrator" />
         <Keyword name="WINDOW EXTENSION"  value="10.00" />
         <Keyword name="CYTNUM"  value="1" />
         <Keyword name="SETTINGS"  value="Cytometer" />
         <Keyword name="$CYT"  value="FACSCelesta" />
         <Keyword name="$ETIM"  value="17:09:58" />
         <Keyword name="$BTIM"  value="17:09:27" />
         <Keyword name="$DATE"  value="07-APR-2022" />
         <Keyword name="GUID"  value="57b45222-989e-4435-9221-f3d8b3b4257e" />
         <Keyword name="EXPERIMENT NAME"  value="411 diaowang" />
         <Keyword name="$SRC"  value="2022-4-7" />
         <Keyword name="TUBE NAME"  value="PLC nc LE" />
         <Keyword name="CREATOR"  value="BD FACSDiva Software Version 8.0.1.1" />
         <Keyword name="$NEXTDATA"  value="0" />
         <Keyword name="$DATATYPE"  value="F" />
         <Keyword name="$BYTEORD"  value="4,3,2,1" />
         <Keyword name="$MODE"  value="L" />
         <Keyword name="$PAR"  value="9" />
         <Keyword name="$TOT"  value="10295              " />
         <Keyword name="$SYS"  value="Windows 7 6.1" />
         <Keyword name="$FIL"  value="2022-4-7_PLC nc LE_023.fcs" />
         <Keyword name="$ENDDATA"  value="372850             " />
         <Keyword name="$BEGINDATA"  value="2231" />
         <Keyword name="$ENDSTEXT"  value="0" />
         <Keyword name="$BEGINSTEXT"  value="0" />
         <Keyword name="$ENDANALYSIS"  value="0" />
         <Keyword name="$BEGINANALYSIS"  value="0" />
         <Keyword name="FJ_FCS_VERSION"  value="3" />
         <Keyword name="$P1S"  value="" />
         <Keyword name="$P2S"  value="" />
         <Keyword name="$P3S"  value="" />
         <Keyword name="$P4S"  value="" />
         <Keyword name="$P5S"  value="" />
         <Keyword name="$P6S"  value="" />
         <Keyword name="$P7S"  value="" />
         <Keyword name="$P8S"  value="" />
         <Keyword name="$P9S"  value="" />
       </Keywords>
       <SampleNode name="2022-4-7_PLC nc LE_023.fcs"  annotation=""  owningGroup=""  expanded="1"  sortPriority="10"  count="10295"  sampleID="15" >
         <Graph smoothing="0"  backColor="#ffffff"  foreColor="#000000"  type="Pseudocolor"  fast="1"  rowCount="10295" >
           <Axis dimension="x"  name="FSC-A"  label=""  auto="auto" />
           <Axis dimension="y"  name="SSC-A"  label=""  auto="auto" />
           <GraphSettings level="5%"  smoothingHighResolution="1"  contourHighResolution="1"  histogramSmoothingCount="0"  graphResolution="256"  showOutliers="0"  drawLargeDots="0"  dotsToDraw="8000"  tint="le.chartfill.tinted.40"  lineWeight="le.lineweight.normal"  lineStyle="le.linestyle.solid" />
           <GraphEnvironment showGrid="0"  showAxes="tnlTNL"  showGates="1"  showFreqOnPlots="1"  showGateNameOnPlots="1"  showMedians="0"  showUncomped="0"  addEventParam="0"  lastYAxisName="" >
             <TextTraits font="SansSerif"  size="12"  name="Labels"  style="plain"  color="#000000"  background="#00ffffff"  just="left" />
             <TextTraits font="SansSerif"  size="12"  name="LayoutGates"  style="plain"  color="#000000"  background="#00ffffff"  just="left" />
             <TextTraits font="SansSerif"  size="10"  name="Numbers"  style="plain"  color="#000000"  background="#00ffffff"  just="left" />
             <TextTraits font="SansSerif"  size="10"  name="Legend"  style="plain"  color="#000000"  background="#00ffffff"  just="left" />
           </GraphEnvironment>
         </Graph>
         <Subpopulations>
           <Population name="Q1: APC-A- , PI-A+"  annotation=""  owningGroup="All Samples"  expanded="1"  sortPriority="10"  count="2357" >
             <Graph smoothing="0"  backColor="#ffffff"  foreColor="#000000"  type="Pseudocolor"  fast="1"  rowCount="10295" >
               <Axis dimension="x"  name="APC-A"  label=""  auto="auto" />
               <Axis dimension="y"  name="PI-A"  label=""  auto="auto" />
               <GraphSettings level="5%"  smoothingHighResolution="1"  contourHighResolution="1"  histogramSmoothingCount="0"  graphResolution="256"  showOutliers="0"  drawLargeDots="0"  dotsToDraw="8000"  tint="le.chartfill.tinted.40"  lineWeight="le.lineweight.normal"  lineStyle="le.linestyle.solid" />
               <GraphEnvironment showGrid="0"  showAxes="tnlTNL"  showGates="1"  showFreqOnPlots="1"  showGateNameOnPlots="1"  showMedians="0"  showUncomped="0"  addEventParam="0"  lastYAxisName="" >
                 <TextTraits font="SansSerif"  size="12"  name="Labels"  style="plain"  color="#000000"  background="#00ffffff"  just="left" />
                 <TextTraits font="SansSerif"  size="12"  name="LayoutGates"  style="plain"  color="#000000"  background="#00ffffff"  just="left" />
                 <TextTraits font="SansSerif"  size="10"  name="Numbers"  style="plain"  color="#000000"  background="#00ffffff"  just="left" />
                 <TextTraits font="SansSerif"  size="10"  name="Legend"  style="plain"  color="#000000"  background="#00ffffff"  just="left" />
                 <WindowPosition x="-9"  y="-9"  width="390"  height="520"  displayed="1"  panelState="" />
               </GraphEnvironment>
             </Graph>
             <Gate gating:id="ID258231058" >
               <gating:RectangleGate eventsInside="1"  annoOffsetX="0"  annoOffsetY="0"  tint="#000000"  isTinted="0"  lineWeight="Normal"  userDefined="1"  percentX="0"  percentY="0" >
                 <gating:dimension gating:max="1131.53680552785" >
                   <data-type:fcs-dimension data-type:name="APC-A" />
                 </gating:dimension>
                 <gating:dimension gating:min="1301.3509729814393" >
                   <data-type:fcs-dimension data-type:name="PI-A" />
                 </gating:dimension>
               </gating:RectangleGate>
             </Gate>
           </Population>
           <Population name="Q2: APC-A+ , PI-A+"  annotation=""  owningGroup="All Samples"  expanded="1"  sortPriority="10"  count="2450" >
             <Graph smoothing="0"  backColor="#ffffff"  foreColor="#000000"  type="Pseudocolor"  fast="1"  rowCount="10295" >
               <Axis dimension="x"  name="APC-A"  label=""  auto="auto" />
               <Axis dimension="y"  name="PI-A"  label=""  auto="auto" />
               <GraphSettings level="5%"  smoothingHighResolution="1"  contourHighResolution="1"  histogramSmoothingCount="0"  graphResolution="256"  showOutliers="0"  drawLargeDots="0"  dotsToDraw="8000"  tint="le.chartfill.tinted.40"  lineWeight="le.lineweight.normal"  lineStyle="le.linestyle.solid" />
               <GraphEnvironment showGrid="0"  showAxes="tnlTNL"  showGates="1"  showFreqOnPlots="1"  showGateNameOnPlots="1"  showMedians="0"  showUncomped="0"  addEventParam="0"  lastYAxisName="" >
                 <TextTraits font="SansSerif"  size="12"  name="Labels"  style="plain"  color="#000000"  background="#00ffffff"  just="left" />
                 <TextTraits font="SansSerif"  size="12"  name="LayoutGates"  style="plain"  color="#000000"  background="#00ffffff"  just="left" />
                 <TextTraits font="SansSerif"  size="10"  name="Numbers"  style="plain"  color="#000000"  background="#00ffffff"  just="left" />
                 <TextTraits font="SansSerif"  size="10"  name="Legend"  style="plain"  color="#000000"  background="#00ffffff"  just="left" />
                 <WindowPosition x="-9"  y="-9"  width="390"  height="520"  displayed="1"  panelState="" />
               </GraphEnvironment>
             </Graph>
             <Gate gating:id="ID24941219" >
               <gating:RectangleGate eventsInside="1"  annoOffsetX="0"  annoOffsetY="0"  tint="#000000"  isTinted="0"  lineWeight="Normal"  userDefined="1"  percentX="0"  percentY="0" >
                 <gating:dimension gating:min="1131.53680552785" >
                   <data-type:fcs-dimension data-type:name="APC-A" />
                 </gating:dimension>
                 <gating:dimension gating:min="1301.3509729814393" >
                   <data-type:fcs-dimension data-type:name="PI-A" />
                 </gating:dimension>
               </gating:RectangleGate>
             </Gate>
           </Population>
           <Population name="Q3: APC-A+ , PI-A-"  annotation=""  owningGroup="All Samples"  expanded="1"  sortPriority="10"  count="1925" >
             <Graph smoothing="0"  backColor="#ffffff"  foreColor="#000000"  type="Pseudocolor"  fast="1"  rowCount="10295" >
               <Axis dimension="x"  name="APC-A"  label=""  auto="auto" />
               <Axis dimension="y"  name="PI-A"  label=""  auto="auto" />
               <GraphSettings level="5%"  smoothingHighResolution="1"  contourHighResolution="1"  histogramSmoothingCount="0"  graphResolution="256"  showOutliers="0"  drawLargeDots="0"  dotsToDraw="8000"  tint="le.chartfill.tinted.40"  lineWeight="le.lineweight.normal"  lineStyle="le.linestyle.solid" />
               <GraphEnvironment showGrid="0"  showAxes="tnlTNL"  showGates="1"  showFreqOnPlots="1"  showGateNameOnPlots="1"  showMedians="0"  showUncomped="0"  addEventParam="0"  lastYAxisName="" >
                 <TextTraits font="SansSerif"  size="12"  name="Labels"  style="plain"  color="#000000"  background="#00ffffff"  just="left" />
                 <TextTraits font="SansSerif"  size="12"  name="LayoutGates"  style="plain"  color="#000000"  background="#00ffffff"  just="left" />
                 <TextTraits font="SansSerif"  size="10"  name="Numbers"  style="plain"  color="#000000"  background="#00ffffff"  just="left" />
                 <TextTraits font="SansSerif"  size="10"  name="Legend"  style="plain"  color="#000000"  background="#00ffffff"  just="left" />
                 <WindowPosition x="-9"  y="-9"  width="390"  height="520"  displayed="1"  panelState="" />
               </GraphEnvironment>
             </Graph>
             <Gate gating:id="ID427756568" >
               <gating:RectangleGate eventsInside="1"  annoOffsetX="0"  annoOffsetY="0"  tint="#000000"  isTinted="0"  lineWeight="Normal"  userDefined="1"  percentX="0"  percentY="0" >
                 <gating:dimension gating:min="1131.53680552785" >
                   <data-type:fcs-dimension data-type:name="APC-A" />
                 </gating:dimension>
                 <gating:dimension gating:max="1301.3509729814393" >
                   <data-type:fcs-dimension data-type:name="PI-A" />
                 </gating:dimension>
               </gating:RectangleGate>
             </Gate>
           </Population>
           <Population name="Q4: APC-A- , PI-A-"  annotation=""  owningGroup="All Samples"  expanded="1"  sortPriority="10"  count="3563" >
             <Graph smoothing="0"  backColor="#ffffff"  foreColor="#000000"  type="Pseudocolor"  fast="1"  rowCount="10295" >
               <Axis dimension="x"  name="APC-A"  label=""  auto="auto" />
               <Axis dimension="y"  name="PI-A"  label=""  auto="auto" />
               <GraphSettings level="5%"  smoothingHighResolution="1"  contourHighResolution="1"  histogramSmoothingCount="0"  graphResolution="256"  showOutliers="0"  drawLargeDots="0"  dotsToDraw="8000"  tint="le.chartfill.tinted.40"  lineWeight="le.lineweight.normal"  lineStyle="le.linestyle.solid" />
               <GraphEnvironment showGrid="0"  showAxes="tnlTNL"  showGates="1"  showFreqOnPlots="1"  showGateNameOnPlots="1"  showMedians="0"  showUncomped="0"  addEventParam="0"  lastYAxisName="" >
                 <TextTraits font="SansSerif"  size="12"  name="Labels"  style="plain"  color="#000000"  background="#00ffffff"  just="left" />
                 <TextTraits font="SansSerif"  size="12"  name="LayoutGates"  style="plain"  color="#000000"  background="#00ffffff"  just="left" />
                 <TextTraits font="SansSerif"  size="10"  name="Numbers"  style="plain"  color="#000000"  background="#00ffffff"  just="left" />
                 <TextTraits font="SansSerif"  size="10"  name="Legend"  style="plain"  color="#000000"  background="#00ffffff"  just="left" />
                 <WindowPosition x="-9"  y="-9"  width="390"  height="520"  displayed="1"  panelState="" />
               </GraphEnvironment>
             </Graph>
             <Gate gating:id="ID1676871867" >
               <gating:RectangleGate eventsInside="1"  annoOffsetX="0"  annoOffsetY="0"  tint="#000000"  isTinted="0"  lineWeight="Normal"  userDefined="1"  percentX="0"  percentY="0" >
                 <gating:dimension gating:max="1131.53680552785" >
                   <data-type:fcs-dimension data-type:name="APC-A" />
                 </gating:dimension>
                 <gating:dimension gating:max="1301.3509729814393" >
                   <data-type:fcs-dimension data-type:name="PI-A" />
                 </gating:dimension>
               </gating:RectangleGate>
             </Gate>
           </Population>
         </Subpopulations>
       </SampleNode>
     </Sample>
     <Sample>
       <DataSet uri="file:/C:/Users/Administrator/Desktop/新建文件夹%20(3)/PLC/PLC%20shFBXO9%231%20Le%20(1).fcs"  sampleID="9" />
       <Transformations>
         <transforms:linear transforms:minRange="0"  transforms:maxRange="262144"  gain="1" >
           <data-type:parameter data-type:name="FSC-A" />
         </transforms:linear>
         <transforms:linear transforms:minRange="0"  transforms:maxRange="262144"  gain="1" >
           <data-type:parameter data-type:name="SSC-A" />
         </transforms:linear>
         <transforms:log transforms:offset="1"  transforms:decades="5.418539922" >
           <data-type:parameter data-type:name="FITC-A" />
         </transforms:log>
         <transforms:log transforms:offset="1"  transforms:decades="5.418539922" >
           <data-type:parameter data-type:name="FITC-H" />
         </transforms:log>
         <transforms:log transforms:offset="1"  transforms:decades="5.418539922" >
           <data-type:parameter data-type:name="PI-A" />
         </transforms:log>
         <transforms:log transforms:offset="1"  transforms:decades="5.418539922" >
           <data-type:parameter data-type:name="PI-H" />
         </transforms:log>
         <transforms:log transforms:offset="1"  transforms:decades="5.418539922" >
           <data-type:parameter data-type:name="APC-A" />
         </transforms:log>
         <transforms:log transforms:offset="1"  transforms:decades="5.418539922" >
           <data-type:parameter data-type:name="APC-H" />
         </transforms:log>
         <transforms:linear transforms:minRange="0"  transforms:maxRange="128"  gain="1" >
           <data-type:parameter data-type:name="Time" />
         </transforms:linear>
       </Transformations>
       <Keywords>
         <Keyword name="CST REGULATORY STATUS"  value="RUO Performance Check" />
         <Keyword name="CST PERFORMANCE EXPIRED"  value="2017-12-28T15:56:00+08:00" />
         <Keyword name="CST BEADS EXPIRED"  value="False" />
         <Keyword name="CST BASELINE DATE"  value="2017-12-27T15:50:41+08:00" />
         <Keyword name="CST SETUP DATE"  value="2017-12-27T15:56:00+08:00" />
         <Keyword name="CYTOMETER CONFIG CREATE DATE"  value="2017-02-13T11:04:11+08:00" />
         <Keyword name="CYTOMETER CONFIG NAME"  value="4-Blue 3-Red 5-Violet" />
         <Keyword name="CST BEADS LOT ID"  value="70466" />
         <Keyword name="CST SETUP STATUS"  value="SUCCESS" />
         <Keyword name="P9MS"  value="0" />
         <Keyword name="P9BS"  value="0" />
         <Keyword name="$P9G"  value="1.0" />
         <Keyword name="$P9E"  value="0,0" />
         <Keyword name="$P9B"  value="32" />
         <Keyword name="$P9R"  value="128" />
         <Keyword name="$P9N"  value="Time" />
         <Keyword name="P8MS"  value="0" />
         <Keyword name="P8BS"  value="0" />
         <Keyword name="P8DISPLAY"  value="LOG" />
         <Keyword name="$P8G"  value="1.0" />
         <Keyword name="$P8V"  value="600" />
         <Keyword name="$P8E"  value="0,0" />
         <Keyword name="$P8B"  value="32" />
         <Keyword name="$P8R"  value="262144" />
         <Keyword name="$P8N"  value="APC-H" />
         <Keyword name="P7MS"  value="0" />
         <Keyword name="P7BS"  value="41" />
         <Keyword name="P7DISPLAY"  value="LOG" />
         <Keyword name="$P7G"  value="1.0" />
         <Keyword name="$P7V"  value="600" />
         <Keyword name="$P7E"  value="0,0" />
         <Keyword name="$P7B"  value="32" />
         <Keyword name="$P7R"  value="262144" />
         <Keyword name="$P7N"  value="APC-A" />
         <Keyword name="P6MS"  value="0" />
         <Keyword name="P6BS"  value="0" />
         <Keyword name="P6DISPLAY"  value="LOG" />
         <Keyword name="$P6G"  value="1.0" />
         <Keyword name="$P6V"  value="425" />
         <Keyword name="$P6E"  value="0,0" />
         <Keyword name="$P6B"  value="32" />
         <Keyword name="$P6R"  value="262144" />
         <Keyword name="$P6N"  value="PI-H" />
         <Keyword name="P5MS"  value="0" />
         <Keyword name="P5BS"  value="17" />
         <Keyword name="P5DISPLAY"  value="LOG" />
         <Keyword name="$P5G"  value="1.0" />
         <Keyword name="$P5V"  value="425" />
         <Keyword name="$P5E"  value="0,0" />
         <Keyword name="$P5B"  value="32" />
         <Keyword name="$P5R"  value="262144" />
         <Keyword name="$P5N"  value="PI-A" />
         <Keyword name="P4MS"  value="0" />
         <Keyword name="P4BS"  value="0" />
         <Keyword name="P4DISPLAY"  value="LOG" />
         <Keyword name="$P4G"  value="1.0" />
         <Keyword name="$P4V"  value="200" />
         <Keyword name="$P4E"  value="0,0" />
         <Keyword name="$P4B"  value="32" />
         <Keyword name="$P4R"  value="262144" />
         <Keyword name="$P4N"  value="FITC-H" />
         <Keyword name="P3MS"  value="0" />
         <Keyword name="P3BS"  value="46" />
         <Keyword name="P3DISPLAY"  value="LOG" />
         <Keyword name="$P3G"  value="1.0" />
         <Keyword name="$P3V"  value="200" />
         <Keyword name="$P3E"  value="0,0" />
         <Keyword name="$P3B"  value="32" />
         <Keyword name="$P3R"  value="262144" />
         <Keyword name="$P3N"  value="FITC-A" />
         <Keyword name="P2MS"  value="0" />
         <Keyword name="P2BS"  value="0" />
         <Keyword name="P2DISPLAY"  value="LIN" />
         <Keyword name="$P2G"  value="1.0" />
         <Keyword name="$P2V"  value="275" />
         <Keyword name="$P2E"  value="0,0" />
         <Keyword name="$P2B"  value="32" />
         <Keyword name="$P2R"  value="262144" />
         <Keyword name="$P2N"  value="SSC-A" />
         <Keyword name="P1MS"  value="0" />
         <Keyword name="P1BS"  value="0" />
         <Keyword name="P1DISPLAY"  value="LIN" />
         <Keyword name="$P1G"  value="1.0" />
         <Keyword name="$P1V"  value="370" />
         <Keyword name="$P1E"  value="0,0" />
         <Keyword name="$P1B"  value="32" />
         <Keyword name="$P1R"  value="262144" />
         <Keyword name="$P1N"  value="FSC-A" />
         <Keyword name="THRESHOLD"  value="FSC,5000" />
         <Keyword name="APPLY COMPENSATION"  value="TRUE" />
         <Keyword name="SPILL"  value="3,FITC-A,PI-A,APC-A,1,0,0,0,1,0,0,0,1" />
         <Keyword name="$TIMESTEP"  value="0.01" />
         <Keyword name="LASER3ASF"  value="0.77" />
         <Keyword name="LASER3DELAY"  value="31.42" />
         <Keyword name="LASER3NAME"  value="Violet" />
         <Keyword name="LASER2ASF"  value="0.63" />
         <Keyword name="LASER2DELAY"  value="65.63" />
         <Keyword name="LASER2NAME"  value="Red" />
         <Keyword name="LASER1ASF"  value="0.73" />
         <Keyword name="LASER1DELAY"  value="0.00" />
         <Keyword name="LASER1NAME"  value="Blue" />
         <Keyword name="$INST"  value=" " />
         <Keyword name="AUTOBS"  value="TRUE" />
         <Keyword name="FSC ASF"  value="0.62" />
         <Keyword name="$OP"  value="Administrator" />
         <Keyword name="EXPORT TIME"  value="15-JUN-2021-16:33:08" />
         <Keyword name="EXPORT USER NAME"  value="Administrator" />
         <Keyword name="WINDOW EXTENSION"  value="10.00" />
         <Keyword name="CYTNUM"  value="1" />
         <Keyword name="SETTINGS"  value="Cytometer" />
         <Keyword name="$CYT"  value="FACSCelesta" />
         <Keyword name="$ETIM"  value="17:43:26" />
         <Keyword name="$BTIM"  value="17:42:14" />
         <Keyword name="$DATE"  value="07-APR-2022" />
         <Keyword name="GUID"  value="ccbfa627-a9f8-408b-842d-a08155ef202c" />
         <Keyword name="EXPERIMENT NAME"  value="411 diaowang" />
         <Keyword name="$SRC"  value="2022-4-7" />
         <Keyword name="TUBE NAME"  value="PLC a LE_006" />
         <Keyword name="CREATOR"  value="BD FACSDiva Software Version 8.0.1.1" />
         <Keyword name="$NEXTDATA"  value="0" />
         <Keyword name="$DATATYPE"  value="F" />
         <Keyword name="$BYTEORD"  value="4,3,2,1" />
         <Keyword name="$MODE"  value="L" />
         <Keyword name="$PAR"  value="9" />
         <Keyword name="$TOT"  value="10261              " />
         <Keyword name="$SYS"  value="Windows 7 6.1" />
         <Keyword name="$FIL"  value="2022-4-7_PLC a LE_006_043.fcs" />
         <Keyword name="$ENDDATA"  value="371632             " />
         <Keyword name="$BEGINDATA"  value="2237" />
         <Keyword name="$ENDSTEXT"  value="0" />
         <Keyword name="$BEGINSTEXT"  value="0" />
         <Keyword name="$ENDANALYSIS"  value="0" />
         <Keyword name="$BEGINANALYSIS"  value="0" />
         <Keyword name="FJ_FCS_VERSION"  value="3" />
         <Keyword name="$P1S"  value="" />
         <Keyword name="$P2S"  value="" />
         <Keyword name="$P3S"  value="" />
         <Keyword name="$P4S"  value="" />
         <Keyword name="$P5S"  value="" />
         <Keyword name="$P6S"  value="" />
         <Keyword name="$P7S"  value="" />
         <Keyword name="$P8S"  value="" />
         <Keyword name="$P9S"  value="" />
       </Keywords>
       <SampleNode name="2022-4-7_PLC a LE_006_043.fcs"  annotation=""  owningGroup=""  expanded="1"  sortPriority="10"  count="10261"  sampleID="9" >
         <Graph smoothing="0"  backColor="#ffffff"  foreColor="#000000"  type="Pseudocolor"  fast="1"  rowCount="10261" >
           <Axis dimension="x"  name="FSC-A"  label=""  auto="auto" />
           <Axis dimension="y"  name="SSC-A"  label=""  auto="auto" />
           <GraphSettings level="5%"  smoothingHighResolution="1"  contourHighResolution="1"  histogramSmoothingCount="0"  graphResolution="256"  showOutliers="0"  drawLargeDots="0"  dotsToDraw="8000"  tint="le.chartfill.tinted.40"  lineWeight="le.lineweight.normal"  lineStyle="le.linestyle.solid" />
           <GraphEnvironment showGrid="0"  showAxes="tnlTNL"  showGates="1"  showFreqOnPlots="1"  showGateNameOnPlots="1"  showMedians="0"  showUncomped="0"  addEventParam="0"  lastYAxisName="" >
             <TextTraits font="SansSerif"  size="12"  name="Labels"  style="plain"  color="#000000"  background="#00ffffff"  just="left" />
             <TextTraits font="SansSerif"  size="12"  name="LayoutGates"  style="plain"  color="#000000"  background="#00ffffff"  just="left" />
             <TextTraits font="SansSerif"  size="10"  name="Numbers"  style="plain"  color="#000000"  background="#00ffffff"  just="left" />
             <TextTraits font="SansSerif"  size="10"  name="Legend"  style="plain"  color="#000000"  background="#00ffffff"  just="left" />
           </GraphEnvironment>
         </Graph>
         <Subpopulations>
           <Population name="Q1: APC-A- , PI-A+"  annotation=""  owningGroup="All Samples"  expanded="1"  sortPriority="10"  count="941" >
             <Graph smoothing="0"  backColor="#ffffff"  foreColor="#000000"  type="Pseudocolor"  fast="1"  rowCount="10261" >
               <Axis dimension="x"  name="APC-A"  label=""  auto="auto" />
               <Axis dimension="y"  name="PI-A"  label=""  auto="auto" />
               <GraphSettings level="5%"  smoothingHighResolution="1"  contourHighResolution="1"  histogramSmoothingCount="0"  graphResolution="256"  showOutliers="0"  drawLargeDots="0"  dotsToDraw="8000"  tint="le.chartfill.tinted.40"  lineWeight="le.lineweight.normal"  lineStyle="le.linestyle.solid" />
               <GraphEnvironment showGrid="0"  showAxes="tnlTNL"  showGates="1"  showFreqOnPlots="1"  showGateNameOnPlots="1"  showMedians="0"  showUncomped="0"  addEventParam="0"  lastYAxisName="" >
                 <TextTraits font="SansSerif"  size="12"  name="Labels"  style="plain"  color="#000000"  background="#00ffffff"  just="left" />
                 <TextTraits font="SansSerif"  size="12"  name="LayoutGates"  style="plain"  color="#000000"  background="#00ffffff"  just="left" />
                 <TextTraits font="SansSerif"  size="10"  name="Numbers"  style="plain"  color="#000000"  background="#00ffffff"  just="left" />
                 <TextTraits font="SansSerif"  size="10"  name="Legend"  style="plain"  color="#000000"  background="#00ffffff"  just="left" />
                 <WindowPosition x="-9"  y="-9"  width="390"  height="520"  displayed="1"  panelState="" />
               </GraphEnvironment>
             </Graph>
             <Gate gating:id="ID492130138" >
               <gating:RectangleGate eventsInside="1"  annoOffsetX="0"  annoOffsetY="0"  tint="#000000"  isTinted="0"  lineWeight="Normal"  userDefined="1"  percentX="0"  percentY="0" >
                 <gating:dimension gating:max="1131.53680552785" >
                   <data-type:fcs-dimension data-type:name="APC-A" />
                 </gating:dimension>
                 <gating:dimension gating:min="1301.3509729814393" >
                   <data-type:fcs-dimension data-type:name="PI-A" />
                 </gating:dimension>
               </gating:RectangleGate>
             </Gate>
           </Population>
           <Population name="Q2: APC-A+ , PI-A+"  annotation=""  owningGroup="All Samples"  expanded="1"  sortPriority="10"  count="1650" >
             <Graph smoothing="0"  backColor="#ffffff"  foreColor="#000000"  type="Pseudocolor"  fast="1"  rowCount="10261" >
               <Axis dimension="x"  name="APC-A"  label=""  auto="auto" />
               <Axis dimension="y"  name="PI-A"  label=""  auto="auto" />
               <GraphSettings level="5%"  smoothingHighResolution="1"  contourHighResolution="1"  histogramSmoothingCount="0"  graphResolution="256"  showOutliers="0"  drawLargeDots="0"  dotsToDraw="8000"  tint="le.chartfill.tinted.40"  lineWeight="le.lineweight.normal"  lineStyle="le.linestyle.solid" />
               <GraphEnvironment showGrid="0"  showAxes="tnlTNL"  showGates="1"  showFreqOnPlots="1"  showGateNameOnPlots="1"  showMedians="0"  showUncomped="0"  addEventParam="0"  lastYAxisName="" >
                 <TextTraits font="SansSerif"  size="12"  name="Labels"  style="plain"  color="#000000"  background="#00ffffff"  just="left" />
                 <TextTraits font="SansSerif"  size="12"  name="LayoutGates"  style="plain"  color="#000000"  background="#00ffffff"  just="left" />
                 <TextTraits font="SansSerif"  size="10"  name="Numbers"  style="plain"  color="#000000"  background="#00ffffff"  just="left" />
                 <TextTraits font="SansSerif"  size="10"  name="Legend"  style="plain"  color="#000000"  background="#00ffffff"  just="left" />
                 <WindowPosition x="-9"  y="-9"  width="390"  height="520"  displayed="1"  panelState="" />
               </GraphEnvironment>
             </Graph>
             <Gate gating:id="ID1271704769" >
               <gating:RectangleGate eventsInside="1"  annoOffsetX="0"  annoOffsetY="0"  tint="#000000"  isTinted="0"  lineWeight="Normal"  userDefined="1"  percentX="0"  percentY="0" >
                 <gating:dimension gating:min="1131.53680552785" >
                   <data-type:fcs-dimension data-type:name="APC-A" />
                 </gating:dimension>
                 <gating:dimension gating:min="1301.3509729814393" >
                   <data-type:fcs-dimension data-type:name="PI-A" />
                 </gating:dimension>
               </gating:RectangleGate>
             </Gate>
           </Population>
           <Population name="Q3: APC-A+ , PI-A-"  annotation=""  owningGroup="All Samples"  expanded="1"  sortPriority="10"  count="3939" >
             <Graph smoothing="0"  backColor="#ffffff"  foreColor="#000000"  type="Pseudocolor"  fast="1"  rowCount="10261" >
               <Axis dimension="x"  name="APC-A"  label=""  auto="auto" />
               <Axis dimension="y"  name="PI-A"  label=""  auto="auto" />
               <GraphSettings level="5%"  smoothingHighResolution="1"  contourHighResolution="1"  histogramSmoothingCount="0"  graphResolution="256"  showOutliers="0"  drawLargeDots="0"  dotsToDraw="8000"  tint="le.chartfill.tinted.40"  lineWeight="le.lineweight.normal"  lineStyle="le.linestyle.solid" />
               <GraphEnvironment showGrid="0"  showAxes="tnlTNL"  showGates="1"  showFreqOnPlots="1"  showGateNameOnPlots="1"  showMedians="0"  showUncomped="0"  addEventParam="0"  lastYAxisName="" >
                 <TextTraits font="SansSerif"  size="12"  name="Labels"  style="plain"  color="#000000"  background="#00ffffff"  just="left" />
                 <TextTraits font="SansSerif"  size="12"  name="LayoutGates"  style="plain"  color="#000000"  background="#00ffffff"  just="left" />
                 <TextTraits font="SansSerif"  size="10"  name="Numbers"  style="plain"  color="#000000"  background="#00ffffff"  just="left" />
                 <TextTraits font="SansSerif"  size="10"  name="Legend"  style="plain"  color="#000000"  background="#00ffffff"  just="left" />
                 <WindowPosition x="-9"  y="-9"  width="390"  height="520"  displayed="1"  panelState="" />
               </GraphEnvironment>
             </Graph>
             <Gate gating:id="ID1784797639" >
               <gating:RectangleGate eventsInside="1"  annoOffsetX="0"  annoOffsetY="0"  tint="#000000"  isTinted="0"  lineWeight="Normal"  userDefined="1"  percentX="0"  percentY="0" >
                 <gating:dimension gating:min="1131.53680552785" >
                   <data-type:fcs-dimension data-type:name="APC-A" />
                 </gating:dimension>
                 <gating:dimension gating:max="1301.3509729814393" >
                   <data-type:fcs-dimension data-type:name="PI-A" />
                 </gating:dimension>
               </gating:RectangleGate>
             </Gate>
           </Population>
           <Population name="Q4: APC-A- , PI-A-"  annotation=""  owningGroup="All Samples"  expanded="1"  sortPriority="10"  count="3731" >
             <Graph smoothing="0"  backColor="#ffffff"  foreColor="#000000"  type="Pseudocolor"  fast="1"  rowCount="10261" >
               <Axis dimension="x"  name="APC-A"  label=""  auto="auto" />
               <Axis dimension="y"  name="PI-A"  label=""  auto="auto" />
               <GraphSettings level="5%"  smoothingHighResolution="1"  contourHighResolution="1"  histogramSmoothingCount="0"  graphResolution="256"  showOutliers="0"  drawLargeDots="0"  dotsToDraw="8000"  tint="le.chartfill.tinted.40"  lineWeight="le.lineweight.normal"  lineStyle="le.linestyle.solid" />
               <GraphEnvironment showGrid="0"  showAxes="tnlTNL"  showGates="1"  showFreqOnPlots="1"  showGateNameOnPlots="1"  showMedians="0"  showUncomped="0"  addEventParam="0"  lastYAxisName="" >
                 <TextTraits font="SansSerif"  size="12"  name="Labels"  style="plain"  color="#000000"  background="#00ffffff"  just="left" />
                 <TextTraits font="SansSerif"  size="12"  name="LayoutGates"  style="plain"  color="#000000"  background="#00ffffff"  just="left" />
                 <TextTraits font="SansSerif"  size="10"  name="Numbers"  style="plain"  color="#000000"  background="#00ffffff"  just="left" />
                 <TextTraits font="SansSerif"  size="10"  name="Legend"  style="plain"  color="#000000"  background="#00ffffff"  just="left" />
                 <WindowPosition x="-9"  y="-9"  width="390"  height="520"  displayed="1"  panelState="" />
               </GraphEnvironment>
             </Graph>
             <Gate gating:id="ID1042337377" >
               <gating:RectangleGate eventsInside="1"  annoOffsetX="0"  annoOffsetY="0"  tint="#000000"  isTinted="0"  lineWeight="Normal"  userDefined="1"  percentX="0"  percentY="0" >
                 <gating:dimension gating:max="1131.53680552785" >
                   <data-type:fcs-dimension data-type:name="APC-A" />
                 </gating:dimension>
                 <gating:dimension gating:max="1301.3509729814393" >
                   <data-type:fcs-dimension data-type:name="PI-A" />
                 </gating:dimension>
               </gating:RectangleGate>
             </Gate>
           </Population>
         </Subpopulations>
       </SampleNode>
     </Sample>
     <Sample>
       <DataSet uri="file:/C:/Users/Administrator/Desktop/新建文件夹%20(3)/PLC/PLC%20shNC%20(2).fcs"  sampleID="12" />
       <Transformations>
         <transforms:linear transforms:minRange="0"  transforms:maxRange="262144"  gain="1" >
           <data-type:parameter data-type:name="FSC-A" />
         </transforms:linear>
         <transforms:linear transforms:minRange="0"  transforms:maxRange="262144"  gain="1" >
           <data-type:parameter data-type:name="SSC-A" />
         </transforms:linear>
         <transforms:log transforms:offset="1"  transforms:decades="5.418539922" >
           <data-type:parameter data-type:name="FITC-A" />
         </transforms:log>
         <transforms:log transforms:offset="1"  transforms:decades="5.418539922" >
           <data-type:parameter data-type:name="FITC-H" />
         </transforms:log>
         <transforms:log transforms:offset="1"  transforms:decades="5.418539922" >
           <data-type:parameter data-type:name="PI-A" />
         </transforms:log>
         <transforms:log transforms:offset="1"  transforms:decades="5.418539922" >
           <data-type:parameter data-type:name="PI-H" />
         </transforms:log>
         <transforms:log transforms:offset="1"  transforms:decades="5.418539922" >
           <data-type:parameter data-type:name="APC-A" />
         </transforms:log>
         <transforms:log transforms:offset="1"  transforms:decades="5.418539922" >
           <data-type:parameter data-type:name="APC-H" />
         </transforms:log>
         <transforms:linear transforms:minRange="0"  transforms:maxRange="128"  gain="1" >
           <data-type:parameter data-type:name="Time" />
         </transforms:linear>
       </Transformations>
       <Keywords>
         <Keyword name="CST REGULATORY STATUS"  value="RUO Performance Check" />
         <Keyword name="CST PERFORMANCE EXPIRED"  value="2017-12-28T15:56:00+08:00" />
         <Keyword name="CST BEADS EXPIRED"  value="False" />
         <Keyword name="CST BASELINE DATE"  value="2017-12-27T15:50:41+08:00" />
         <Keyword name="CST SETUP DATE"  value="2017-12-27T15:56:00+08:00" />
         <Keyword name="CYTOMETER CONFIG CREATE DATE"  value="2017-02-13T11:04:11+08:00" />
         <Keyword name="CYTOMETER CONFIG NAME"  value="4-Blue 3-Red 5-Violet" />
         <Keyword name="CST BEADS LOT ID"  value="70466" />
         <Keyword name="CST SETUP STATUS"  value="SUCCESS" />
         <Keyword name="P9MS"  value="0" />
         <Keyword name="P9BS"  value="0" />
         <Keyword name="$P9G"  value="1.0" />
         <Keyword name="$P9E"  value="0,0" />
         <Keyword name="$P9B"  value="32" />
         <Keyword name="$P9R"  value="262144" />
         <Keyword name="$P9N"  value="Time" />
         <Keyword name="P8MS"  value="0" />
         <Keyword name="P8BS"  value="0" />
         <Keyword name="P8DISPLAY"  value="LOG" />
         <Keyword name="$P8G"  value="1.0" />
         <Keyword name="$P8V"  value="700" />
         <Keyword name="$P8E"  value="0,0" />
         <Keyword name="$P8B"  value="32" />
         <Keyword name="$P8R"  value="262144" />
         <Keyword name="$P8N"  value="APC-H" />
         <Keyword name="P7MS"  value="0" />
         <Keyword name="P7BS"  value="74" />
         <Keyword name="P7DISPLAY"  value="LOG" />
         <Keyword name="$P7G"  value="1.0" />
         <Keyword name="$P7V"  value="700" />
         <Keyword name="$P7E"  value="0,0" />
         <Keyword name="$P7B"  value="32" />
         <Keyword name="$P7R"  value="262144" />
         <Keyword name="$P7N"  value="APC-A" />
         <Keyword name="P6MS"  value="0" />
         <Keyword name="P6BS"  value="0" />
         <Keyword name="P6DISPLAY"  value="LOG" />
         <Keyword name="$P6G"  value="1.0" />
         <Keyword name="$P6V"  value="375" />
         <Keyword name="$P6E"  value="0,0" />
         <Keyword name="$P6B"  value="32" />
         <Keyword name="$P6R"  value="262144" />
         <Keyword name="$P6N"  value="PI-H" />
         <Keyword name="P5MS"  value="0" />
         <Keyword name="P5BS"  value="90" />
         <Keyword name="P5DISPLAY"  value="LOG" />
         <Keyword name="$P5G"  value="1.0" />
         <Keyword name="$P5V"  value="375" />
         <Keyword name="$P5E"  value="0,0" />
         <Keyword name="$P5B"  value="32" />
         <Keyword name="$P5R"  value="262144" />
         <Keyword name="$P5N"  value="PI-A" />
         <Keyword name="P4MS"  value="0" />
         <Keyword name="P4BS"  value="0" />
         <Keyword name="P4DISPLAY"  value="LOG" />
         <Keyword name="$P4G"  value="1.0" />
         <Keyword name="$P4V"  value="200" />
         <Keyword name="$P4E"  value="0,0" />
         <Keyword name="$P4B"  value="32" />
         <Keyword name="$P4R"  value="262144" />
         <Keyword name="$P4N"  value="FITC-H" />
         <Keyword name="P3MS"  value="0" />
         <Keyword name="P3BS"  value="98" />
         <Keyword name="P3DISPLAY"  value="LOG" />
         <Keyword name="$P3G"  value="1.0" />
         <Keyword name="$P3V"  value="200" />
         <Keyword name="$P3E"  value="0,0" />
         <Keyword name="$P3B"  value="32" />
         <Keyword name="$P3R"  value="262144" />
         <Keyword name="$P3N"  value="FITC-A" />
         <Keyword name="P2MS"  value="0" />
         <Keyword name="P2BS"  value="0" />
         <Keyword name="P2DISPLAY"  value="LIN" />
         <Keyword name="$P2G"  value="1.0" />
         <Keyword name="$P2V"  value="275" />
         <Keyword name="$P2E"  value="0,0" />
         <Keyword name="$P2B"  value="32" />
         <Keyword name="$P2R"  value="262144" />
         <Keyword name="$P2N"  value="SSC-A" />
         <Keyword name="P1MS"  value="0" />
         <Keyword name="P1BS"  value="0" />
         <Keyword name="P1DISPLAY"  value="LIN" />
         <Keyword name="$P1G"  value="1.0" />
         <Keyword name="$P1V"  value="370" />
         <Keyword name="$P1E"  value="0,0" />
         <Keyword name="$P1B"  value="32" />
         <Keyword name="$P1R"  value="262144" />
         <Keyword name="$P1N"  value="FSC-A" />
         <Keyword name="THRESHOLD"  value="FSC,5000" />
         <Keyword name="APPLY COMPENSATION"  value="TRUE" />
         <Keyword name="SPILL"  value="3,FITC-A,PI-A,APC-A,1,0,0,0,1,0,0,0,1" />
         <Keyword name="$TIMESTEP"  value="0.01" />
         <Keyword name="LASER3ASF"  value="0.77" />
         <Keyword name="LASER3DELAY"  value="31.42" />
         <Keyword name="LASER3NAME"  value="Violet" />
         <Keyword name="LASER2ASF"  value="0.63" />
         <Keyword name="LASER2DELAY"  value="65.63" />
         <Keyword name="LASER2NAME"  value="Red" />
         <Keyword name="LASER1ASF"  value="0.73" />
         <Keyword name="LASER1DELAY"  value="0.00" />
         <Keyword name="LASER1NAME"  value="Blue" />
         <Keyword name="$INST"  value=" " />
         <Keyword name="AUTOBS"  value="TRUE" />
         <Keyword name="FSC ASF"  value="0.62" />
         <Keyword name="$OP"  value="Administrator" />
         <Keyword name="EXPORT TIME"  value="15-JUN-2021-16:33:07" />
         <Keyword name="EXPORT USER NAME"  value="Administrator" />
         <Keyword name="WINDOW EXTENSION"  value="10.00" />
         <Keyword name="CYTNUM"  value="1" />
         <Keyword name="SETTINGS"  value="Cytometer" />
         <Keyword name="$CYT"  value="FACSCelesta" />
         <Keyword name="$ETIM"  value="17:18:57" />
         <Keyword name="$BTIM"  value="17:18:23" />
         <Keyword name="$DATE"  value="07-APR-2022" />
         <Keyword name="GUID"  value="2b6eb8c3-6f2c-48bc-9f00-a7167c767c2e" />
         <Keyword name="EXPERIMENT NAME"  value="411 diaowang" />
         <Keyword name="$SRC"  value="2022-4-7" />
         <Keyword name="TUBE NAME"  value="PLC nc_002" />
         <Keyword name="CREATOR"  value="BD FACSDiva Software Version 8.0.1.1" />
         <Keyword name="$NEXTDATA"  value="0" />
         <Keyword name="$DATATYPE"  value="F" />
         <Keyword name="$BYTEORD"  value="4,3,2,1" />
         <Keyword name="$MODE"  value="L" />
         <Keyword name="$PAR"  value="9" />
         <Keyword name="$TOT"  value="10364              " />
         <Keyword name="$SYS"  value="Windows 7 6.1" />
         <Keyword name="$FIL"  value="2022-4-7_PLC nc_002_028.fcs" />
         <Keyword name="$ENDDATA"  value="375336             " />
         <Keyword name="$BEGINDATA"  value="2233" />
         <Keyword name="$ENDSTEXT"  value="0" />
         <Keyword name="$BEGINSTEXT"  value="0" />
         <Keyword name="$ENDANALYSIS"  value="0" />
         <Keyword name="$BEGINANALYSIS"  value="0" />
         <Keyword name="FJ_FCS_VERSION"  value="3" />
         <Keyword name="$P1S"  value="" />
         <Keyword name="$P2S"  value="" />
         <Keyword name="$P3S"  value="" />
         <Keyword name="$P4S"  value="" />
         <Keyword name="$P5S"  value="" />
         <Keyword name="$P6S"  value="" />
         <Keyword name="$P7S"  value="" />
         <Keyword name="$P8S"  value="" />
         <Keyword name="$P9S"  value="" />
       </Keywords>
       <SampleNode name="2022-4-7_PLC nc_002_028.fcs"  annotation=""  owningGroup=""  expanded="1"  sortPriority="10"  count="10364"  sampleID="12" >
         <Graph smoothing="0"  backColor="#ffffff"  foreColor="#000000"  type="Pseudocolor"  fast="1"  rowCount="10364" >
           <Axis dimension="x"  name="FSC-A"  label=""  auto="auto" />
           <Axis dimension="y"  name="SSC-A"  label=""  auto="auto" />
           <GraphSettings level="5%"  smoothingHighResolution="1"  contourHighResolution="1"  histogramSmoothingCount="0"  graphResolution="256"  showOutliers="0"  drawLargeDots="0"  dotsToDraw="8000"  tint="le.chartfill.tinted.40"  lineWeight="le.lineweight.normal"  lineStyle="le.linestyle.solid" />
           <GraphEnvironment showGrid="0"  showAxes="tnlTNL"  showGates="1"  showFreqOnPlots="1"  showGateNameOnPlots="1"  showMedians="0"  showUncomped="0"  addEventParam="0"  lastYAxisName="" >
             <TextTraits font="SansSerif"  size="12"  name="Labels"  style="plain"  color="#000000"  background="#00ffffff"  just="left" />
             <TextTraits font="SansSerif"  size="12"  name="LayoutGates"  style="plain"  color="#000000"  background="#00ffffff"  just="left" />
             <TextTraits font="SansSerif"  size="10"  name="Numbers"  style="plain"  color="#000000"  background="#00ffffff"  just="left" />
             <TextTraits font="SansSerif"  size="10"  name="Legend"  style="plain"  color="#000000"  background="#00ffffff"  just="left" />
           </GraphEnvironment>
         </Graph>
         <Subpopulations>
           <Population name="Q1: APC-A- , PI-A+"  annotation=""  owningGroup="All Samples"  expanded="1"  sortPriority="10"  count="2119" >
             <Graph smoothing="0"  backColor="#ffffff"  foreColor="#000000"  type="Pseudocolor"  fast="1"  rowCount="10364" >
               <Axis dimension="x"  name="APC-A"  label=""  auto="auto" />
               <Axis dimension="y"  name="PI-A"  label=""  auto="auto" />
               <GraphSettings level="5%"  smoothingHighResolution="1"  contourHighResolution="1"  histogramSmoothingCount="0"  graphResolution="256"  showOutliers="0"  drawLargeDots="0"  dotsToDraw="8000"  tint="le.chartfill.tinted.40"  lineWeight="le.lineweight.normal"  lineStyle="le.linestyle.solid" />
               <GraphEnvironment showGrid="0"  showAxes="tnlTNL"  showGates="1"  showFreqOnPlots="1"  showGateNameOnPlots="1"  showMedians="0"  showUncomped="0"  addEventParam="0"  lastYAxisName="" >
                 <TextTraits font="SansSerif"  size="12"  name="Labels"  style="plain"  color="#000000"  background="#00ffffff"  just="left" />
                 <TextTraits font="SansSerif"  size="12"  name="LayoutGates"  style="plain"  color="#000000"  background="#00ffffff"  just="left" />
                 <TextTraits font="SansSerif"  size="10"  name="Numbers"  style="plain"  color="#000000"  background="#00ffffff"  just="left" />
                 <TextTraits font="SansSerif"  size="10"  name="Legend"  style="plain"  color="#000000"  background="#00ffffff"  just="left" />
                 <WindowPosition x="-9"  y="-9"  width="390"  height="520"  displayed="1"  panelState="" />
               </GraphEnvironment>
             </Graph>
             <Gate gating:id="ID1990135143" >
               <gating:RectangleGate eventsInside="1"  annoOffsetX="0"  annoOffsetY="0"  tint="#000000"  isTinted="0"  lineWeight="Normal"  userDefined="1"  percentX="0"  percentY="0" >
                 <gating:dimension gating:max="1131.53680552785" >
                   <data-type:fcs-dimension data-type:name="APC-A" />
                 </gating:dimension>
                 <gating:dimension gating:min="1301.3509729814393" >
                   <data-type:fcs-dimension data-type:name="PI-A" />
                 </gating:dimension>
               </gating:RectangleGate>
             </Gate>
           </Population>
           <Population name="Q2: APC-A+ , PI-A+"  annotation=""  owningGroup="All Samples"  expanded="1"  sortPriority="10"  count="1397" >
             <Graph smoothing="0"  backColor="#ffffff"  foreColor="#000000"  type="Pseudocolor"  fast="1"  rowCount="10364" >
               <Axis dimension="x"  name="APC-A"  label=""  auto="auto" />
               <Axis dimension="y"  name="PI-A"  label=""  auto="auto" />
               <GraphSettings level="5%"  smoothingHighResolution="1"  contourHighResolution="1"  histogramSmoothingCount="0"  graphResolution="256"  showOutliers="0"  drawLargeDots="0"  dotsToDraw="8000"  tint="le.chartfill.tinted.40"  lineWeight="le.lineweight.normal"  lineStyle="le.linestyle.solid" />
               <GraphEnvironment showGrid="0"  showAxes="tnlTNL"  showGates="1"  showFreqOnPlots="1"  showGateNameOnPlots="1"  showMedians="0"  showUncomped="0"  addEventParam="0"  lastYAxisName="" >
                 <TextTraits font="SansSerif"  size="12"  name="Labels"  style="plain"  color="#000000"  background="#00ffffff"  just="left" />
                 <TextTraits font="SansSerif"  size="12"  name="LayoutGates"  style="plain"  color="#000000"  background="#00ffffff"  just="left" />
                 <TextTraits font="SansSerif"  size="10"  name="Numbers"  style="plain"  color="#000000"  background="#00ffffff"  just="left" />
                 <TextTraits font="SansSerif"  size="10"  name="Legend"  style="plain"  color="#000000"  background="#00ffffff"  just="left" />
                 <WindowPosition x="-9"  y="-9"  width="390"  height="520"  displayed="1"  panelState="" />
               </GraphEnvironment>
             </Graph>
             <Gate gating:id="ID1143546376" >
               <gating:RectangleGate eventsInside="1"  annoOffsetX="0"  annoOffsetY="0"  tint="#000000"  isTinted="0"  lineWeight="Normal"  userDefined="1"  percentX="0"  percentY="0" >
                 <gating:dimension gating:min="1131.53680552785" >
                   <data-type:fcs-dimension data-type:name="APC-A" />
                 </gating:dimension>
                 <gating:dimension gating:min="1301.3509729814393" >
                   <data-type:fcs-dimension data-type:name="PI-A" />
                 </gating:dimension>
               </gating:RectangleGate>
             </Gate>
           </Population>
           <Population name="Q3: APC-A+ , PI-A-"  annotation=""  owningGroup="All Samples"  expanded="1"  sortPriority="10"  count="1653" >
             <Graph smoothing="0"  backColor="#ffffff"  foreColor="#000000"  type="Pseudocolor"  fast="1"  rowCount="10364" >
               <Axis dimension="x"  name="APC-A"  label=""  auto="auto" />
               <Axis dimension="y"  name="PI-A"  label=""  auto="auto" />
               <GraphSettings level="5%"  smoothingHighResolution="1"  contourHighResolution="1"  histogramSmoothingCount="0"  graphResolution="256"  showOutliers="0"  drawLargeDots="0"  dotsToDraw="8000"  tint="le.chartfill.tinted.40"  lineWeight="le.lineweight.normal"  lineStyle="le.linestyle.solid" />
               <GraphEnvironment showGrid="0"  showAxes="tnlTNL"  showGates="1"  showFreqOnPlots="1"  showGateNameOnPlots="1"  showMedians="0"  showUncomped="0"  addEventParam="0"  lastYAxisName="" >
                 <TextTraits font="SansSerif"  size="12"  name="Labels"  style="plain"  color="#000000"  background="#00ffffff"  just="left" />
                 <TextTraits font="SansSerif"  size="12"  name="LayoutGates"  style="plain"  color="#000000"  background="#00ffffff"  just="left" />
                 <TextTraits font="SansSerif"  size="10"  name="Numbers"  style="plain"  color="#000000"  background="#00ffffff"  just="left" />
                 <TextTraits font="SansSerif"  size="10"  name="Legend"  style="plain"  color="#000000"  background="#00ffffff"  just="left" />
                 <WindowPosition x="-9"  y="-9"  width="390"  height="520"  displayed="1"  panelState="" />
               </GraphEnvironment>
             </Graph>
             <Gate gating:id="ID1752784429" >
               <gating:RectangleGate eventsInside="1"  annoOffsetX="0"  annoOffsetY="0"  tint="#000000"  isTinted="0"  lineWeight="Normal"  userDefined="1"  percentX="0"  percentY="0" >
                 <gating:dimension gating:min="1131.53680552785" >
                   <data-type:fcs-dimension data-type:name="APC-A" />
                 </gating:dimension>
                 <gating:dimension gating:max="1301.3509729814393" >
                   <data-type:fcs-dimension data-type:name="PI-A" />
                 </gating:dimension>
               </gating:RectangleGate>
             </Gate>
           </Population>
           <Population name="Q4: APC-A- , PI-A-"  annotation=""  owningGroup="All Samples"  expanded="1"  sortPriority="10"  count="5195" >
             <Graph smoothing="0"  backColor="#ffffff"  foreColor="#000000"  type="Pseudocolor"  fast="1"  rowCount="10364" >
               <Axis dimension="x"  name="APC-A"  label=""  auto="auto" />
               <Axis dimension="y"  name="PI-A"  label=""  auto="auto" />
               <GraphSettings level="5%"  smoothingHighResolution="1"  contourHighResolution="1"  histogramSmoothingCount="0"  graphResolution="256"  showOutliers="0"  drawLargeDots="0"  dotsToDraw="8000"  tint="le.chartfill.tinted.40"  lineWeight="le.lineweight.normal"  lineStyle="le.linestyle.solid" />
               <GraphEnvironment showGrid="0"  showAxes="tnlTNL"  showGates="1"  showFreqOnPlots="1"  showGateNameOnPlots="1"  showMedians="0"  showUncomped="0"  addEventParam="0"  lastYAxisName="" >
                 <TextTraits font="SansSerif"  size="12"  name="Labels"  style="plain"  color="#000000"  background="#00ffffff"  just="left" />
                 <TextTraits font="SansSerif"  size="12"  name="LayoutGates"  style="plain"  color="#000000"  background="#00ffffff"  just="left" />
                 <TextTraits font="SansSerif"  size="10"  name="Numbers"  style="plain"  color="#000000"  background="#00ffffff"  just="left" />
                 <TextTraits font="SansSerif"  size="10"  name="Legend"  style="plain"  color="#000000"  background="#00ffffff"  just="left" />
                 <WindowPosition x="-9"  y="-9"  width="390"  height="520"  displayed="1"  panelState="" />
               </GraphEnvironment>
             </Graph>
             <Gate gating:id="ID2014712304" >
               <gating:RectangleGate eventsInside="1"  annoOffsetX="0"  annoOffsetY="0"  tint="#000000"  isTinted="0"  lineWeight="Normal"  userDefined="1"  percentX="0"  percentY="0" >
                 <gating:dimension gating:max="1131.53680552785" >
                   <data-type:fcs-dimension data-type:name="APC-A" />
                 </gating:dimension>
                 <gating:dimension gating:max="1301.3509729814393" >
                   <data-type:fcs-dimension data-type:name="PI-A" />
                 </gating:dimension>
               </gating:RectangleGate>
             </Gate>
           </Population>
         </Subpopulations>
       </SampleNode>
     </Sample>
   </SampleList>
   <TableEditor title="FlowJo Tables:20220427"  current="Table" >
     <Table name="Table"  outputFile="file:/C:/Users/Administrator/Table"  color="#00ffffff"  isBatch="0"  quickclose="0"  outputFormat="fj.document.type.table" >
       <PrintLayout flipPattern0="0"  rows="1"  columns="1"  padding="36"  header=""  footer=""  headerActive="0"  footerActive="0"  scalingMode="fj.print.scale.none"  scaling="1"  orientation="1"  width="595.2744"  height="841.8888"  imageableX="72"  imageableY="72"  imageableWidth="451.2744"  imageableHeight="697.8888" />
       <PageSection sectionName="header" >&lt;table width=&quot;100%&quot;&gt;&lt;tr&gt;&lt;td align=&quot;left&quot; valign=&quot;top&quot;&gt;&lt;IMG SRC=&quot;http://www.flowjo.com/home/images/logotypethin.png&quot;&gt;&lt;/IMG&gt;&lt;br/&gt;Tree Star, Inc.&lt;/td&gt;&lt;td align=&quot;right&quot; valign=&quot;top&quot;&gt;Page &lt;PageNumber/&gt;&lt;/td&gt;&lt;/tr&gt;&lt;/table&gt;</PageSection>
       <PageSection sectionName="footer" >&lt;table width=&quot;100%&quot;&gt;&lt;tr&gt;&lt;td align=&quot;left&quot;  valign=&quot;bottom&quot;&gt;&lt;LongDate/&gt;&lt;/td&gt;&lt;td align=&quot;right&quot; valign=&quot;bottom&quot;&gt;&lt;Version/&gt;&lt;/td&gt;&lt;/tr&gt;&lt;/table&gt;</PageSection>
       <Iteration iterationType="SAMPLE"  iterationValue=""  iterationKeyword=""  discriminator=""  panelSize="1"  groupName="workspaceSelection" />
     </Table>
   </TableEditor>
   <LayoutEditor title=""  current="Layout"  showGrid="0"  showPageBreaks="0"  showGuides="0"  showDebugOutput="0" >
     <Layout name="Layout"  outputFile="file:/C:/Users/Administrator/Documents/Layout"  color="#00ffffff"  isBatch="0"  showGrid="0"  showRulers="1"  showDebugOutput="0"  showGuides="0"  showPageBreaks="1"  scale="1" >
       <PrintLayout flipPattern0="0"  rows="1"  columns="1"  padding="36"  header=""  footer=""  headerActive="0"  footerActive="0"  scalingMode="fj.print.scale.none"  scaling="1"  orientation="1"  width="595.2744"  height="841.8888"  imageableX="72"  imageableY="72"  imageableWidth="451.2744"  imageableHeight="697.8888" />
       <PageSection sectionName="header" >&lt;table width=&quot;100%&quot;&gt;&lt;tr&gt;&lt;td align=&quot;left&quot; valign=&quot;top&quot;&gt;&lt;IMG SRC=&quot;http://www.flowjo.com/home/images/logotypethin.png&quot;&gt;&lt;/IMG&gt;&lt;br/&gt;Tree Star, Inc.&lt;/td&gt;&lt;td align=&quot;right&quot; valign=&quot;top&quot;&gt;Page &lt;PageNumber/&gt;&lt;/td&gt;&lt;/tr&gt;&lt;/table&gt;</PageSection>
       <PageSection sectionName="footer" >&lt;table width=&quot;100%&quot;&gt;&lt;tr&gt;&lt;td align=&quot;left&quot;  valign=&quot;bottom&quot;&gt;&lt;LongDate/&gt;&lt;/td&gt;&lt;td align=&quot;right&quot; valign=&quot;bottom&quot;&gt;&lt;Version/&gt;&lt;/td&gt;&lt;/tr&gt;&lt;/table&gt;</PageSection>
       <Iteration iterationType="OFF"  iterationValue=""  iterationKeyword=""  discriminator=""  panelSize="1"  groupName="workspaceSelection" />
       <BatchSettings useCurrentGroup="1"  length="3"  name=""  order="ACROSS"  direction="COLUMNS"  append="0"  destination="toLayout"  separatePages="0"  launchApp="1"  header="0"  footer="0"  commandLineBatch="0" />
       <FigList/>
     </Layout>
     <WindowPosition x="0"  y="0"  width="650"  height="47"  displayed="0" />
   </LayoutEditor>
   <Scripts>
     <Script lang="text/javascript"  name="New Script" />
   </Scripts>
   <Exports/>
   <SOPS/>
   <experiment/>
 </Workspace>
