# Supplementary material for: FBXO9 Mediates the Cancer-Promoting Effects of ZNF143 by Degrading FBXW7 and Facilitates Drug Resistance in Hepatocellular Carcinoma
Source: Front Oncol. 2022 Jun 30;12:930220. doi: 10.3389/fonc.2022.930220 (PMC9280481; doi:10.3389/fonc.2022.930220)
Supplement: Supplementary file 4 [file DataSheet_4.zip]

Archive with 5 entries (4 files):
- Micrograph Figure S2 Li7 edu/Micrograph Figure S2-LI7 vector EDU.png
- Micrograph Figure S2 Li7 edu/Micrograph Figure S2-LI7 vector hoechst.png
- Micrograph Figure S2 Li7 edu/Micrograph Figure S2-li7 fbxo9 edu.png
- Micrograph Figure S2 Li7 edu/Micrograph Figure S2-li7 fbxo9 hoechst.png
- Micrograph Figure S2 Li7 edu/
