# Supplementary material for: FBXO9 Mediates the Cancer-Promoting Effects of ZNF143 by Degrading FBXW7 and Facilitates Drug Resistance in Hepatocellular Carcinoma
Source: Front Oncol. 2022 Jun 30;12:930220. doi: 10.3389/fonc.2022.930220 (PMC9280481; doi:10.3389/fonc.2022.930220)
Supplement: Supplementary file 5 [file DataSheet_5.zip]

Archive with 9 entries (8 files):
- Micrograph Figure S2 LM3 edu/
- Micrograph Figure S2 LM3 edu/Micrograph Figure S2-LM3 shFBXO9#1 HOECHST.png
- Micrograph Figure S2 LM3 edu/Micrograph Figure S2-lm3 mock edu.png
- Micrograph Figure S2 LM3 edu/Micrograph Figure S2-lm3 mock hoechst.png
- Micrograph Figure S2 LM3 edu/Micrograph Figure S2-lm3 nc edu.png
- Micrograph Figure S2 LM3 edu/Micrograph Figure S2-lm3 nc hoechst.png
- Micrograph Figure S2 LM3 edu/Micrograph Figure S2-lm3 shFBXO9#1 EDU.png
- Micrograph Figure S2 LM3 edu/Micrograph Figure S2-lm3 shfbxo9#2 edu.png
- Micrograph Figure S2 LM3 edu/Micrograph Figure S2-lm3 shfbxo9#2 hoechst.png
