# Supplementary material for: FBXO9 Mediates the Cancer-Promoting Effects of ZNF143 by Degrading FBXW7 and Facilitates Drug Resistance in Hepatocellular Carcinoma
Source: Front Oncol. 2022 Jun 30;12:930220. doi: 10.3389/fonc.2022.930220 (PMC9280481; doi:10.3389/fonc.2022.930220)
Supplement: Supplementary file 7 [file DataSheet_7.zip]

Archive with 9 entries (8 files):
- Micrograph Figure S2-lm3 Annexin V/
- Micrograph Figure S2-lm3 Annexin V/Micrograph Figure S2-LM3 MOCK HOECHST.png
- Micrograph Figure S2-lm3 Annexin V/Micrograph Figure S2-LM3 SHNC Annexin V.png
- Micrograph Figure S2-lm3 Annexin V/Micrograph Figure S2-LM3 shFBXO9#1 Annexin V.png
- Micrograph Figure S2-lm3 Annexin V/Micrograph Figure S2-LM3 shFBXO9#1 Hoechst.png
- Micrograph Figure S2-lm3 Annexin V/Micrograph Figure S2-LM3 shFBXO9#2 Annexin V.png
- Micrograph Figure S2-lm3 Annexin V/Micrograph Figure S2-LM3 shFBXO9#2 Hoechst.png
- Micrograph Figure S2-lm3 Annexin V/Micrograph Figure S2-LM3 shnc hoechst.png
- Micrograph Figure S2-lm3 Annexin V/Micrograph Figure S2-lm3 mock Annexin V.png
