# Supplementary material for: FBXO9 Mediates the Cancer-Promoting Effects of ZNF143 by Degrading FBXW7 and Facilitates Drug Resistance in Hepatocellular Carcinoma
Source: Front Oncol. 2022 Jun 30;12:930220. doi: 10.3389/fonc.2022.930220 (PMC9280481; doi:10.3389/fonc.2022.930220)
Supplement: Supplementary file 9 [file DataSheet_9.zip]

Archive with 5 entries (4 files):
- Micrograph Figure 2H-Lung/Lung FbxO9 20x.tif
- Micrograph Figure 2H-Lung/Lung FbxO9 5x.tif
- Micrograph Figure 2H-Lung/Lung Vector 20x.tif
- Micrograph Figure 2H-Lung/Lung Vector 5x.tif
- Micrograph Figure 2H-Lung/
