# Supplementary material for: FBXO9 Mediates the Cancer-Promoting Effects of ZNF143 by Degrading FBXW7 and Facilitates Drug Resistance in Hepatocellular Carcinoma
Source: Front Oncol. 2022 Jun 30;12:930220. doi: 10.3389/fonc.2022.930220 (PMC9280481; doi:10.3389/fonc.2022.930220)
Supplement: Supplementary file 10 [file DataSheet_10.zip]

Archive with 13 entries (12 files):
- Micrograph Figure 2F/
- Micrograph Figure 2F/HCC-LY10 FBXO9.jpg
- Micrograph Figure 2F/HCC-LY10 Vector.jpg
- Micrograph Figure 2F/LI7 FBXO9.jpg
- Micrograph Figure 2F/LI7 VECTOR.jpg
- Micrograph Figure 2F/LM3 nc.jpg
- Micrograph Figure 2F/LM3 shFBXO9#2.jpg
- Micrograph Figure 2F/PLC shFBXO9#2.jpg
- Micrograph Figure 2F/PLC shNC.jpg
- Micrograph Figure 2F/lm3 mock.jpg
- Micrograph Figure 2F/lm3 shFBXO9#1.jpg
- Micrograph Figure 2F/plc mock.jpg
- Micrograph Figure 2F/plc shFBXO9#1.jpg
