# Supplementary material for: FBXO9 Mediates the Cancer-Promoting Effects of ZNF143 by Degrading FBXW7 and Facilitates Drug Resistance in Hepatocellular Carcinoma
Source: Front Oncol. 2022 Jun 30;12:930220. doi: 10.3389/fonc.2022.930220 (PMC9280481; doi:10.3389/fonc.2022.930220)
Supplement: Supplementary file 11 [file DataSheet_11.zip]

Archive with 13 entries (12 files):
- Micrograph Figure 2G/
- Micrograph Figure 2G/HCC-LY10 FBXO9.jpg
- Micrograph Figure 2G/HCC-LY10 Vector.jpg
- Micrograph Figure 2G/LI7 FBXO9.jpg
- Micrograph Figure 2G/LI7 Vector.jpg
- Micrograph Figure 2G/lm3 mock.jpg
- Micrograph Figure 2G/lm3 shfbxo9#1.jpg
- Micrograph Figure 2G/lm3 shfbxo9#2.jpg
- Micrograph Figure 2G/lm3 shnc.jpg
- Micrograph Figure 2G/plc MOCK.jpg
- Micrograph Figure 2G/plc shFBXO9#1 .jpg
- Micrograph Figure 2G/plc shFBXO9#2 .jpg
- Micrograph Figure 2G/plc shnc.jpg
