# Supplementary material for: FBXO9 Mediates the Cancer-Promoting Effects of ZNF143 by Degrading FBXW7 and Facilitates Drug Resistance in Hepatocellular Carcinoma
Source: Front Oncol. 2022 Jun 30;12:930220. doi: 10.3389/fonc.2022.930220 (PMC9280481; doi:10.3389/fonc.2022.930220)
Supplement: Supplementary file 12 [file DataSheet_12.zip]

Archive with 23 entries (16 files):
- Micrograph Figure 4D/
- Micrograph Figure 4D/Invasion/
- Micrograph Figure 4D/Invasion/LI7/
- Micrograph Figure 4D/Invasion/LI7/VectorshNC.tif
- Micrograph Figure 4D/Invasion/LI7/ZNF143shFBXO9#1.tif
- Micrograph Figure 4D/Invasion/LI7/ZNF143shFBXO9#2.tif
- Micrograph Figure 4D/Invasion/LI7/ZNF143shNC.tif
- Micrograph Figure 4D/Invasion/LY10/
- Micrograph Figure 4D/Invasion/LY10/VectorshNC.tif
- Micrograph Figure 4D/Invasion/LY10/ZNF143shFBXO9#1.tif
- Micrograph Figure 4D/Invasion/LY10/ZNF143shFBXO9#2.tif
- Micrograph Figure 4D/Invasion/LY10/ZNF143shNC.tif
- Micrograph Figure 4D/Migration/
- Micrograph Figure 4D/Migration/li7/
- Micrograph Figure 4D/Migration/li7/VectorshNC.tif
- Micrograph Figure 4D/Migration/li7/ZNF143shFBXO9#1.tif
- Micrograph Figure 4D/Migration/li7/ZNF143shFBXO9#2.tif
- Micrograph Figure 4D/Migration/li7/ZNF143shNC.tif
- Micrograph Figure 4D/Migration/ly10/
- Micrograph Figure 4D/Migration/ly10/VectorshNC.tif
- Micrograph Figure 4D/Migration/ly10/ZNF143shFBXO9#1.tif
- Micrograph Figure 4D/Migration/ly10/ZNF143shFBXO9#2.tif
- Micrograph Figure 4D/Migration/ly10/ZNF143shNC.tif
