# Supplementary material for: FBXO9 Mediates the Cancer-Promoting Effects of ZNF143 by Degrading FBXW7 and Facilitates Drug Resistance in Hepatocellular Carcinoma
Source: Front Oncol. 2022 Jun 30;12:930220. doi: 10.3389/fonc.2022.930220 (PMC9280481; doi:10.3389/fonc.2022.930220)
Supplement: Supplementary file 13 [file DataSheet_13.zip]

Archive with 15 entries (12 files):
- Micrograph Figure 4H/
- Micrograph Figure 4H/Invasion/
- Micrograph Figure 4H/Invasion/MOCK.tif
- Micrograph Figure 4H/Invasion/NC.tif
- Micrograph Figure 4H/Invasion/shZNF143#1FBXO9.tif
- Micrograph Figure 4H/Invasion/shZNF143#1Vector.tif
- Micrograph Figure 4H/Invasion/shZNF143#2FBXO9.tif
- Micrograph Figure 4H/Invasion/shZNF143#2Vector.tif
- Micrograph Figure 4H/Migration/
- Micrograph Figure 4H/Migration/MOCK.tif
- Micrograph Figure 4H/Migration/NC.tif
- Micrograph Figure 4H/Migration/SHZNF143#2VECTOR.tif
- Micrograph Figure 4H/Migration/shZNF143#1FBXO9.tif
- Micrograph Figure 4H/Migration/shZNF143#1VECTOR.tif
- Micrograph Figure 4H/Migration/shZNF143#2FBXO9.tif
