# Supplementary material for: FBXO9 Mediates the Cancer-Promoting Effects of ZNF143 by Degrading FBXW7 and Facilitates Drug Resistance in Hepatocellular Carcinoma
Source: Front Oncol. 2022 Jun 30;12:930220. doi: 10.3389/fonc.2022.930220 (PMC9280481; doi:10.3389/fonc.2022.930220)
Supplement: Supplementary file 14 [file DataSheet_14.zip]

Archive with 11 entries (8 files):
- Micrograph Figure S7/
- Micrograph Figure S7/D/
- Micrograph Figure S7/D/LM3 FBXW7.tif
- Micrograph Figure S7/D/PLCPRF5FBXW7.tif
- Micrograph Figure S7/D/PLCPRF5Vector.tif
- Micrograph Figure S7/D/lm3 vector.tif
- Micrograph Figure S7/E/
- Micrograph Figure S7/E/lm3 fbxw7.tif
- Micrograph Figure S7/E/lm3 vector.tif
- Micrograph Figure S7/E/plc fbxw7.tif
- Micrograph Figure S7/E/plc vector.tif
